# Supplementary material for: Knowledge, attitudes, and practices toward COVID-19 among university students in Japan and associated factors: An online cross-sectional survey
Source: PLoS One. 2020 Dec 21;15(12):e0244350. doi: 10.1371/journal.pone.0244350 (PMC7751858; doi:10.1371/journal.pone.0244350)
Supplement: S1 Data — (XLSX) [file pone.0244350.s001.xlsx]

## Sheet: S1 FILE
S1 FILE. Quetionnaire.
Q_ID	Q_text	Direction	Factor
Q_0	タイムスタンプ / Time stamp	-	Not Used
Q_1	私はこの調査への協力に / About the cooperation with this survey	-	Not Used
Q_2	性別 / Gender	-	Not Used
Q_3	専攻 / Major	-	Not Used
Q_4	学年 / Grade	-	Not Used
Q_5	年齢 / Age	-	Not Used
Q_6	国籍 / Nationality	-	Not Used
Q_7	現居住地（日本の場合：都道府県 [例えば、兵庫]、外国の場合：都市名 [例えば、London]）/ Place of current residence (prefecture in Japan [ex. Hyogo] or city name in foreign countries [ex. London] )	-	Not Used
Q_8	大学名 / Name of university	-	Not Used
Q_9	メディア授業（ONLINE授業や課題）への参加歴 / Experiences of participating in media classes (ONLINE lectures or assignments)	-	Not Used
Q_10	新型コロナウイルスの正式名称はSARS-COV-2であり、COVID-19（coronavirus infectious disease-19）はこのウイルスの感染症を指すことを知っている。 / I know that the name of the novel corona is SARS-COV-2 and COVID-19 is the name of infectious disease caused by this coronavirus.	Not reversed	Not Used
Q_11	密閉空間、密集場所、密接場面を避けるのは大事であることを知っている。/ I know it's important to avoid enclosed spaces, crowded areas, and close situations.	Not reversed	basic knowledge
Q_12	「飛沫感染」という言葉の意味を知っている。/ I know that meaning of droplet infection.	Not reversed	basic knowledge
Q_13	「空気感染」という言葉の意味を知っている。/ I know that meaning of airborne infection.	Not reversed	basic knowledge
Q_14	「パンデミック」という言葉の意味を知っている。 / I know that meaning of pandemic.	Not reversed	Not Used
Q_15	熱と咳は新型コロナウイルスの症状の一つであることを知っている。 / I know that fever and cough are among the signs of novel coronavirus.	Not reversed	basic knowledge
Q_16	下痢は新型コロナウイルスの症状の一つであることを知っている。 / I know that diarrhea is among the signs of novel coronavirus.	Not reversed	Not Used
Q_17	味覚障害は新型コロナウイルスの症状の一つであることを知っている。 / I know that taste disorders are among the signs of novel coronavirus.	Not reversed	basic knowledge
Q_18	嗅覚障害は新型コロナウイルスの症状の一つであることを知っている。 / I know that smell disorders are among the signs of novel coronavirus.	Not reversed	basic knowledge
Q_19	現在の新型コロナウイルスの治療は対症療法であることを知っている。/ Treatment for patients with novel coronavirus infection is currently symptomatic.	Not reversed	advanced knowledge
Q_20	若い感染者でも重症化又は死亡する可能性があることを知っている。/ I know that even young infected people can be serious or die.	Not reversed	basic knowledge
Q_21	ウイルス感染症について、十分な知識を持っている。/ I have enough knowledge of viral infections.	Not reversed	advanced knowledge
Q_22	ウイルスと細菌の違いを理解している。/ I know the difference between virus and bacteria.	Not reversed	advanced knowledge
Q_23	集団免疫について知っている。 / I know what herd immunity (community immunity) is.	Not reversed	advanced knowledge
Q_24	ワクチンについて知っている。 / I know what a vaccine is.	Not reversed	advanced knowledge
Q_25	ワクチンには、核酸ワクチン（DNAワクチン、RNAワクチン）、不活化ワクチン、サブユニットワクチン、組換えウイルスベクターワクチンなどがあることを知っている。/ I know that vaccines include nucleic acid vaccines (DNA vaccines, RNA vaccines), inactivated vaccines, subunit vaccines, recombinant virus vector vaccines, and so on.	Not reversed	advanced knowledge
Q_26	私は新型コロナウイルスのライフサイクルを理解している。 / I understand the life cycle of the novel coronavirus.	Not reversed	advanced knowledge
Q_27	宿主細胞のレセプターやウイルスのタンパク質（ACE2、プロテアーゼ、RdRp）について知っている。 / I know about host cell receptors and viral proteins (ACE2, protease, RdRp).	Not reversed	advanced knowledge
Q_28	毎日、積極的に新型コロナウイルスの情報（政府の発表、テレビのニュース又は情報番組、インターネットのニュース又は記事、を含む）を入手している。 / Every day, I actively obtain novel coronavirus information (including all routes such as government announcements, television news or information programs, Internet news or articles).	Not reversed	info acquisition
Q_29	毎日、国内の新型コロナ患者の感染数や死亡数を把握している。 / I know the daily number of infections and deaths of novel corona patients in Japan.	Not reversed	info acquisition
Q_30	新聞、テレビと比べ、SNS(ツイッター、ユーチューブ、フェイスブック、掲示板など）から、新型コロナウイルスの情報を入手している。 / I get more information on the novel coronavirus from SNS (Twitter, YouTube, Facebook, BBS, etc.) compared to newspapers and TV.	Reversed	Not Used
Q_31	大学、研究科、研究室などからの通知Emailなどをこまめに確認している。 / I often check emails from universities, graduate schools, laboratories, etc.	Not reversed	Not Used
Q_32	最近、個人同士（家族、友達、研究室の教職員など）でよく新型コロナウイルスについて話している。 / Recently, I often talk about the novel coronavirus with my family, friends, lab members, etc.	Not reversed	info acquisition
Q_33	日本の新型コロナウイルス対策はしっかりとしている。/ The measures against the novel coronavirus in Japan are firm.	Not reversed	Not Used
Q_34	新型コロナウイルスについて、日本政府は国民の不安をあおるような対策・対応をするべきではない。/ The government of Japan should not take measures or respond to the novel coronavirus that would raise public unrest.	Not reversed	info anxiety
Q_35	新型コロナウイルスについて、マスコミは国民の不安をあおるような報道をするべきではない。/ The media should not report on infectious diseases that would raise public unrest.	Not reversed	info anxiety
Q_36	これから先も、日本の医療機関には患者を治療するのに十分な対応力及び収容力がある。 / From now on, Japanese medical institutions will have sufficient capacity to treat patients.	Not reversed	Not Used
Q_37	発熱、咳などの症状が出る時、政府推奨の対応方法を知っている。 / If I have symptoms such as fever, cough, etc., I can respond according to the government-recommended method.	Not reversed	Not Used
Q_38	私は若いので、新型コロナウイルスに感染しても大したことではないと思う。 / Honestly, I don't think it's a big deal to be infected with the novel coronavirus because I'm young.	Reversed	info explanation
Q_39	新型コロナウイルス感染症は、自分には縁がないと思う。/ I do not think the novel coronavirus will infect me.	Reversed	info explanation
Q_40	私は新型コロナウイルスにかかっても、入院などの医療ケアを受けなくても自然治癒すると思う。/ I think that I can naturally heal without medical care such as hospitalization even the novel coronavirus infects me.	Reversed	info explanation
Q_41	新型コロナウイルスについては、かかった時に考えればいいと思う。/ I will not think about the novel coronavirus until I was infected.	Reversed	info explanation
Q_42	もし、私が新型コロナウイルスに感染し、治療が必要な場合、副作用の可能性などの説明を十分に受けたうえで、治療効果が期待できる医薬品（アビガンなど）の早期投与を積極的に受けたい。 / If I am infected with the novel coronavirus and need treatment, after receiving sufficient explanations about possible side effects, I will positively receive early administration of a drug (e.g, Avigan) that is expected to have a therapeutic effect.	Not reversed	Not Used
Q_43	私は発熱、咳などの症状がある時、政府推奨の対応方法に基づいて行動する。 / If I have symptoms such as fever, cough, etc., I can respond according to the government-recommended method.	Not reversed	Not Used
Q_44	私は学校へ行く必要がない日は生活に必要な最小限の外出しかしない。 / When I do not need to go to university, I only go out for the minimum necessary for living.	Not reversed	Not Used
Q_45	安いチケットや旅行パックがあれば、旅行する可能性がある。 / If there is a cheap ticket or travel package, I may be on a journey.	Reversed	self-restraint
Q_46	各種の集会（サークルの飲み会、カラオケ、好きなアイドルやスポーツ選手のイベントなど）について、特に重要だと思うものへ参加する。 / I may participate in gatherings (circle drinking, karaoke, events of my favorite idols and athletes, etc.), especially those I think important to me.	Reversed	self-restraint
Q_47	各種の集会（サークルの飲み会、カラオケ、好きなアイドルやスポーツ選手のイベントなど）について、自分が参加したくなくても、仲の良い友達が参加すれば、参加する可能性がある。 / If my good friends are going to participate in gatherings (circle drinking, karaoke, events of my favorite idols and athletes, etc.), I may attend even if I don't want to.	Reversed	self-restraint
Q_48	自分が防御しすぎだと、同級生や友達らに思われたくない。 / I don't want my classmates and friends to think I'm over-defending.	Reversed	Not Used
Q_49	授業や研究のために登校することについて、新型コロナウイルスに感染するかもしれない不安を感じたことがある。 / I feel anxiety about being infected with the novel coronavirus to go to the university for research and/or lectures.	Not reversed	Not Used
Q_50	居酒屋やバーなどの営業自粛はそこまでしなくても良いと思う。 / I don't think it is necessary to refrain from opening izakaya and bars.	Reversed	self-restraint
Q_51	テーマパークなどを閉鎖することはやりすぎだと思う。 / I think closing the theme parks is too much.	Reversed	self-restraint
Q_52	手洗いしている。 / I wash my hands.	Not reversed	preventative action
Q_53	うがいしている。 / I rinse.	Not reversed	Not Used
Q_54	自分にとって、新型コロナウイルスの予防は必要である。/ For me, prevention of the novel coronavirus is necessary.	Not reversed	preventative action
Q_55	公共の場における咳エチケットについて注意を払っている。 / I pay attention to cough etiquette in public places.	Not reversed	preventative action
Q_56	外出の時マスクをしている。 / I wear a mask when I go outside.	Not reversed	preventative action
Q_57	家族以外の人と同じテーブルで食事をしている。 / I have meals with non-family people at the same table.	Reversed	self-restraint
Q_58	友人との信頼関係を壊さないためにも、新型コロナウイルスの予防は必要である。/ Prevention of the novel coronavirus is necessary in order not to break trust with friends.	Not reversed	preventative action
Q_59	友人と家族に迷惑をかけないため、新型コロナウイルスの予防は必要である。/ Prevention of the novel coronavirus is necessary so as not to bother friends and family members.	Not reversed	preventative action
Q_60	友人を信じているなら、新型コロナウイルスについての予防をしないかもしれない。/ If I believe in my friends, I may not do any protection against the novel coronavirus from my friend.	Reversed	self-restraint
Q_61	政府の「緊急事態宣言」以降、ご自身のウイルスに対する自己防衛意識に変化がありましたか？ / Has there been any change in your sense of self-defense against viruses since the government's "declaration of emergency"?	-	Not Used
Q_62	政府の「緊急事態宣言」以降、ご自身のウイルスに対する自己防衛意識が「高くなった」あるいは「低くなった」場合，その割合をパーセンテージ(%)で教えてください。「変化なし」の場合は「0」と答えてください。 /If "Increased" or "lowered", please let us know the percentage (%). In the case of "No change", please answer with "0".	-	Not Used
Q_63	ONLINE授業や課題のみで十分だと思う。 / I think ONLINE lectures and assignments are enough.	Reversed	Not Used
Q_64	ONLINE授業などを実施しても、大学へ行く。 / Even when conducting ONLINE lectures and assignments, I still go to university.	Reversed	Not Used
Q_65	ONLINE授業する場合、同時双方向的なものが必要だと思う。 / I think that simultaneous two-way classes are necessary for ONLINE classes.	Not reversed	Not Used
Q_66	ONLINE授業や課題をする場合、操作などに不安がある。 / When conducting ONLINE classes or assignments, there are concerns about operations.	Reversed	lecture anxiety
Q_67	ONLINE授業や課題をする場合、インターネット環境などに不安がある。 / When conducting ONLINE classes or assignments, there are concerns about the internet environment.	Reversed	lecture anxiety
Q_68	自分についてのうわさに関心がある。 / I am concerned with the talk related to me.	Not reversed	public self-consciousness
Q_69	人の目に映る自分の姿に心を配る。 / Take care of yourself in the eyes of others.	Not reversed	public self-consciousness
Q_70	自分が他人にどう思われているのか気になる。 / I am concerned with how others think of me.	Not reversed	public self-consciousness
Q_71	他人からの評価を考えながら行動する。 / When I take some action, I always think about other people's evaluation.	Not reversed	public self-consciousness
Q_72	人前で何かするとき，自分のしぐさや姿が気になる。 / When doing something in public, I'm always careful with my gesture and appearance.	Not reversed	public self-consciousness
Q_73	しばしば，自分の心を理解しようとする。 / I often try to understand my heart.	Not reversed	private self-consciousness
Q_74	ふと，一歩離れたところから自分をながめてみることがある。 / Sometimes I look at myself from a distance away.	Not reversed	private self-consciousness
Q_75	つねに，自分自身を見つめる目を忘れないようにしている。 / I always keep an eye on myself.	Not reversed	private self-consciousness
Q_76	服装にはあまり気をつかわない。 / I don't care much about dressing.	Not reversed	Not Used
Q_77	自分がどんな人間か自覚しようと努めている。 / I try to realize what kind of person I am.	Not reversed	private self-consciousness
Q_78	私は無口だ。 / I am a quiet person and don't talk much.	Reversed	extroversion
Q_79	私は社交的だ。 / I am a sociable person.	Not reversed	extroversion
Q_80	私は話し好きだ。 / I am a talkative person.	Not reversed	extroversion
Q_81	私は外向的だ。 / I am an outgoing person.	Not reversed	extroversion
Q_82	私は陽気的だ。 / I am a cheerful person.	Not reversed	extroversion
Q_83	このアンケートについてどこで知りましたか？ / How do you know this questionnaire?	-	Not Used
Q_84	上の質問に，「その他」と答えた場合，具体的なルートを教えてください。 / Please tell us where did you get this questionnaire if you answered "others" in the previous item.	-	Not Used

## Sheet: S2 FILE
S2 FILE. Results of factor analysis for each category.
Category	Factor	Question No.*	Loadings	alpha	SE	95% CI	SS loadings	Proportion Var
Extroversion	FA 1 Extroversion	Q_79	0.898	0.86	0.011	[0.84, 0.89]	2.834	0.567
		Q_81	0.865
		Q_80	0.69
		Q_82	0.661
		Q_78R	0.607
Public Self-Consciousness	FA 1 Public Self-Consciousness	Q_70	0.901	0.92	0.0071	[0.90, 0.93]	3.461	0.692
		Q_69	0.876
		Q_71	0.828
		Q_68	0.791
		Q_72	0.755
Private Self-Consciousness	FA 1 Private Self-Consciousness	Q_74	0.797	0.83	0.015	[0.80, 0.86]	2.198	0.55
		Q_75	0.739
		Q_73	0.716
		Q_77	0.71
Knowledge	FA 1 Basic knowledge	Q_13	0.691	0.73	0.021	[0.68, 0.77]	2.206	0.315
		Q_12	0.615
		Q_15	0.585
		Q_11	0.569
		Q_20	0.499
		Q_17	0.482
		Q_18	0.451
	FA 2 Advanced knowledge	Q_25	0.846	0.83	0.013	[0.81, 0.86]	3.112	0.389
		Q_27	0.787
		Q_26	0.591
		Q_22	0.588
		Q_23	0.561
		Q_24	0.508
		Q_21	0.505
		Q_19	0.504
Information	FA 1 Info acquisition	Q_28	0.883	0.79	0.019	[0.75, 0.83]	1.722	0.574
		Q_29	0.754
		Q_32	0.612
	FA 2 Info explanation	Q_38R	0.834	0.87	0.011	[0.85, 0.89]	2.503	0.626
		Q_41R	0.827
		Q_39R	0.779
		Q_40R	0.72
	FA 3 Info anxiety	Q_34	0.764	0.74	0.028	[0.68, 0.79]	1.166	0.583
		Q_35	0.764
Behavior	FA 1 Self-restraint	Q_46R	0.758	0.81	0.015	[0.79, 0.84]	2.825	0.404
		Q_45R	0.755
		Q_47R	0.746
		Q_51R	0.651
		Q_50R	0.557
		Q_60R	0.445
		Q_57R	0.437
	FA 2 Preventative action	Q_59	0.701	0.74	0.022	[0.69, 0.78]	2.043	0.34
		Q_58	0.681
		Q_54	0.654
		Q_55	0.571
		Q_56	0.434
		Q_52	0.381
*: Q_38R, Q_39R, Q_40R, Q_41R, Q_45R, Q_46R, Q_47R, Q_48R, Q_50R, Q_51R, Q_57R, Q_60R, and Q_78R were reversed using (the largest scale + 1 - original value).

## Sheet: S3 FILE
S3 FILE. Responses distribution to each question in percentage (%)
ID1)	Question	1	2	3	4	5	6	7	Percentage*2
Q_10	I know that the name of the novel corona is SARS-COV-2 and COVID-19 is the name of infectious disease caused by this coronavirus.	7.18	6.35	9.39	14.09	21.55	41.44	-*3	77.0718
Q_11	I know it's important to avoid enclosed spaces, crowded areas, and close situations.	0	0	0	1.93	16.3	81.77	-	100
Q_12	I know that meaning of droplet infection.	0.28	0.28	1.93	5.8	18.23	73.48	-	97.5138
Q_13	I know that meaning of airborne infection.	0.55	1.1	5.25	11.05	18.78	63.26	-	93.0939
Q_14	I know that meaning of pandemic.	6.91	4.42	4.97	8.56	21.82	53.31	-	83.7017
Q_15	I know that fever and cough are among the signs of novel coronavirus.	0.28	0	0.55	3.59	17.4	78.18	-	99.1713
Q_16	I know that diarrhea is among the signs of novel coronavirus.	17.4	16.57	14.36	16.85	10.77	24.03	-	51.6575
Q_17	I know that taste disorders are among the signs of novel coronavirus.	0.55	1.93	1.66	2.76	10.5	82.6	-	95.8564
Q_18	I know that smell disorders are among the signs of novel coronavirus.	1.93	5.8	5.8	9.12	13.81	63.54	-	86.4641
Q_19	Treatment for patients with novel coronavirus infection is currently symptomatic.	11.33	10.77	12.43	17.13	13.54	34.81	-	65.4696
Q_20	I know that even young infected people can be serious or die.	0.55	0.28	3.31	6.35	17.68	71.82	-	95.8564
Q_21	I have enough knowledge of viral infections.	7.46	13.81	21.27	31.77	15.75	9.94	-	57.4586
Q_22	I know the difference between virus and bacteria.	8.56	12.15	12.98	17.68	15.19	33.43	-	66.2983
Q_23	I know what herd immunity (community immunity) is.	10.77	14.09	12.71	19.06	16.3	27.07	-	62.4309
Q_24	I know what a vaccine is.	1.93	5.25	9.67	16.3	25.69	41.16	-	83.1492
Q_25	I know that vaccines include nucleic acid vaccines (DNA vaccines, RNA vaccines), inactivated vaccines, subunit vaccines, recombinant virus vector vaccines, and so on.	31.77	16.85	12.71	16.02	8.01	14.64	-	38.674
Q_26	I understand the life cycle of the novel coronavirus.	23.2	24.86	22.65	12.43	8.84	8.01	-	29.2818
Q_27	I know about host cell receptors and viral proteins (ACE2, protease, RdRp).	46.96	18.23	10.22	9.39	8.29	6.91	-	24.5856
Q_28	Every day, I actively obtain novel coronavirus information (including all routes such as government announcements, television news or information programs, Internet news or articles).	2.21	5.8	13.81	23.2	27.62	27.35	-	78.1768
Q_29	I know the daily number of infections and deaths of novel corona patients in Japan.	6.35	8.56	13.81	24.59	25.14	21.55	-	71.2707
Q_30R	I get more information on the novel coronavirus from SNS (Twitter, YouTube, Facebook, BBS, etc.) compared to newspapers and TV. (Reversed)	27.62	20.44	16.85	14.09	9.67	11.33	-	35.0829
Q_31	I often check emails from universities, graduate schools, laboratories, etc.	6.08	10.5	11.6	22.65	22.65	26.52	-	71.8232
Q_32	Recently, I often talk about the novel coronavirus with my family, friends, lab members, etc.	2.49	4.7	13.26	26.52	29.28	23.76	-	79.558
Q_33	The measures against the novel coronavirus in Japan are firm.	5.52	15.47	21.55	29.01	19.06	9.39	-	57.4586
Q_34	The government of Japan should not take measures or respond to the novel coronavirus that would raise public unrest.	9.94	14.92	19.61	18.78	14.64	22.1	-	55.5249
Q_35	The media should not report on infectious diseases that would raise public unrest.	8.56	12.15	17.13	13.54	17.96	30.66	-	62.1547
Q_36	From now on, Japanese medical institutions will have sufficient capacity to treat patients.	8.01	16.57	29.28	25.41	11.88	8.84	-	46.1326
Q_37	If I have symptoms such as fever, cough, etc., I can respond according to the government-recommended method.	6.35	12.98	20.17	25.69	18.51	16.3	-	60.4972
Q_38R	Honestly, I don't think it's a big deal to be infected with the novel coronavirus because I'm young. (Reversed)	5.52	7.73	16.3	14.09	21.55	34.81	-	70.442
Q_39R	I do not think the novel coronavirus will infect me. (Reversed)	3.59	4.7	8.01	13.81	23.76	46.13	-	83.7017
Q_40R	I think that I can naturally heal without medical care such as hospitalization even the novel coronavirus infects me. (Reversed)	4.14	6.35	14.64	18.78	27.07	29.01	-	74.8619
Q_41R	I will not think about the novel coronavirus until I was infected. (Reversed)	5.25	5.25	8.84	12.71	26.24	41.71	-	80.663
Q_42	If I am infected with the novel coronavirus and need treatment, after receiving sufficient explanations about possible side effects, I will positively receive early administration of a drug (e.g, Avigan) that is expected to have a therapeutic effect.	3.87	10.22	17.4	27.62	21.27	19.61	-	68.5083
Q_43	If I have symptoms such as fever, cough, etc., I can respond according to the government-recommended method.	1.38	3.87	6.63	24.59	28.45	35.08	-	88.1215
Q_44	When I do not need to go to university, I only go out for the minimum necessary for living.	2.49	7.46	6.08	17.4	24.59	41.99	-	83.9779
Q_45R	If there is a cheap ticket or travel package, I may be on a journey. (Reversed)	7.46	4.7	11.6	12.98	17.96	45.3	-	76.2431
Q_46R	I may participate in gatherings (circle drinking, karaoke, events of my favorite idols and athletes, etc.), especially those I think important to me. (Reversed)	10.77	9.67	17.96	10.22	19.61	31.77	-	61.6022
Q_47R	If my good friends are going to participate in gatherings (circle drinking, karaoke, events of my favorite idols and athletes, etc.), I may attend even if I don't want to. (Reversed)	6.91	4.14	11.05	16.3	24.86	36.74	-	77.9006
Q_48R	I don't want my classmates and friends to think I'm over-defending. (Reversed)	6.91	6.63	10.77	15.75	20.99	38.95	-	75.6906
Q_49	I feel anxiety about being infected with the novel coronavirus to go to the university for research and/or lectures.	8.29	13.54	14.92	23.2	19.89	20.17	-	63.2597
Q_50R	I don't think it is necessary to refrain from opening izakaya and bars. (Reversed)	6.35	7.18	14.92	21.82	22.93	26.8	-	71.547
Q_51R	I think closing the theme parks is too much. (Reversed)	3.87	3.59	11.33	13.81	31.49	35.91	-	81.2155
Q_52	I wash my hands.	0.83	0.55	2.21	5.25	19.89	71.27	-	96.4088
Q_53	I rinse.	6.91	4.97	9.12	17.68	15.19	46.13	-	79.0055
Q_54	For me, prevention of the novel coronavirus is necessary.	0	0.83	1.93	9.12	18.51	69.61	-	97.2376
Q_55	I pay attention to cough etiquette in public places.	0	0.55	1.93	4.97	19.34	73.2	-	97.5138
Q_56	I wear a mask when I go outside.	0.28	1.93	1.38	4.7	8.29	83.43	-	96.4088
Q_57R	I have meals with non-family people at the same table. (Reversed)	10.5	3.87	14.36	11.6	18.51	41.16	-	71.2707
Q_58	Prevention of the novel coronavirus is necessary in order not to break trust with friends.	0.55	1.38	3.87	10.5	22.93	60.77	-	94.1989
Q_59	Prevention of the novel coronavirus is necessary so as not to bother friends and family members.	0	0	1.66	4.97	15.47	77.9	-	98.3425
Q_60R	If I believe in my friends, I may not do any protection against the novel coronavirus from my friend. (Reversed)	6.35	1.66	8.01	11.33	25.69	46.96	-	83.9779
Q_63R	I think ONLINE lectures and assignments are enough. (Reversed)	12.43	10.77	19.06	16.85	14.09	26.8	-	57.7348
Q_64R	Even when conducting ONLINE lectures and assignments, I still go to university. (Reversed)	13.54	9.67	15.19	12.98	18.23	30.39	-	61.6022
Q_65	I think that simultaneous two-way classes are necessary for ONLINE classes.	6.35	8.84	16.3	22.93	18.23	27.35	-	68.5083
Q_66R	When conducting ONLINE classes or assignments, there are concerns about operations. (Reversed)	28.45	14.36	20.44	8.56	12.43	15.75	-	36.7403
Q_67R	When conducting ONLINE classes or assignments, there are concerns about the internet environment. (Reversed)	17.96	15.19	21.27	9.94	17.96	17.68	-	45.5801
Q_68	I am concerned with the talk related to me.	8.56	9.94	7.46	12.71	23.76	16.3	21.27	-
Q_69	Take care of yourself in the eyes of others.	5.52	4.7	7.46	9.67	25.41	21.82	25.41	-
Q_70	I am concerned with how others think of me.	5.25	6.91	7.46	11.33	21.55	21.27	26.24	-
Q_71	When I take some action, I always think about other people's evaluation.	6.63	7.73	10.22	14.64	21.27	21.55	17.96	-
Q_72	When doing something in public, I'm always careful with my gesture and appearance.	6.91	5.25	8.01	11.6	26.8	20.17	21.27	-
Q_73	I often try to understand my heart.	2.49	5.25	6.08	15.75	22.38	25.41	22.65	-
Q_74	Sometimes I look at myself from a distance away.	4.42	6.35	12.98	12.98	24.59	21.82	16.85	-
Q_75	I always keep an eye on myself.	1.66	8.29	12.15	23.48	22.1	19.06	13.26	-
Q_76	I don't care much about dressing.	14.09	29.01	19.61	11.6	10.77	8.56	6.35	-
Q_77	I try to realize what kind of person I am.	0.55	4.42	7.18	16.85	22.65	22.1	26.24	-
Q_78R	I am a quiet person and don't talk much. (Reversed)	5.8	16.02	26.52	28.73	22.93	-	-	-
Q_79	I am a sociable person.	8.56	19.34	30.94	27.9	13.26	-	-	-
Q_80	I am a talkative person.	3.04	11.33	25.97	33.7	25.97	-	-	-
Q_81	I am an outgoing person.	9.39	20.72	29.83	27.07	12.98	-	-	-
Q_82	I am a cheerful person.	6.35	19.34	30.94	25.41	17.96	-	-	-
1) R means reversed questions. 2) Proportions of responses larger than the theoretical median 3) There are 5-, 6-, 7-item scales

## Sheet: S4 FILE
S4 FILE. Comparisons of responses in subgroups using nonparametric Brunner-Munzel or Mann-Whitney tests.
Subgroups	Differences	Adjusted p-value1)
Response time (Early vs. Late)	The basic knowledge has increased.
	・ I know the meaning of pandemic.	0.033	**
	・ I know that taste disorders are among the signs of novel coronavirus.	0.004	***
	・ I know the difference between virus and bacteria.	0.009	***
	Tension related to the COVID-19 pandemic has been eased.
	・ I often check emails from universities, graduate schools, laboratories, etc.	0.009	***
	・ When I do not need to go to university, I only go out for the minimum necessary for living.	0.001	***
	・ If there is a cheap ticket or travel package, I may be on a journey.	0	***
	・ I may participate in gatherings (circle drinking, karaoke, events of my favorite idols and athletes, etc.), especially those I think important to me.	0	***
	・ If my good friends are going to participate in gatherings (circle drinking, karaoke, events of my favorite idols and athletes, etc.), I may attend even if I don't want to.	0	***
	・ I think closing the theme parks is too much.	0.007	***
	・ Self-restraint	0	***
Gender (Females vs. Males)	Females showed conservative/safer attitudes.
	・ I don't think it is necessary to refrain from opening izakaya and bars.	0.063	*
	・ Even when conducting ONLINE lectures and assignments, I still go to university.	0.025	**
Major subjects (Bio-backgrounds vs. Non-Bio-backgrounds)	Bio-backgrounds showed a higher level of advanced knowledge.
	・ I know that the name of the novel corona is SARS-COV-2 and COVID-19 is the name of infectious disease caused by this coronavirus.	0.066	*
	・ I know the meaning of pandemic.	0	***
	・ Treatment for patients with novel coronavirus infection is currently symptomatic.	0	***
	・ I know the difference between virus and bacteria.	0	***
	・ I know what herd immunity (community immunity) is.	0.001	***
	・ I know what a vaccine is.	0	***
	・ I know that vaccines include nucleic acid vaccines (DNA vaccines, RNA vaccines), inactivated vaccines, subunit vaccines, recombinant virus vector vaccines, and so on.	0	***
	・ I know about host cell receptors and viral proteins (ACE2, protease, RdRp).	0	***
	・ Advanced_knowledge	0	***
	Non-Bio-backgrounds showed a safer consideration of the COVID-19 infection.
	・ I think that I can naturally heal without medical care such as hospitalization even the novel coronavirus infects me.	0.014	**
Education level (“Undergraduate” vs. “Graduate or above”)	Graduate or above had significantly higher advanced knowledge.
	・ I have enough knowledge of viral infections.	0.002	***
	・ I know the difference between virus and bacteria.	0	***
	・ I know what herd immunity (community immunity) is.	0	***
	・ I know what a vaccine is.	0.079	*
	・ I know that vaccines include nucleic acid vaccines (DNA vaccines, RNA vaccines), inactivated vaccines, subunit vaccines, recombinant virus vector vaccines, and so on.	0	***
	・ I know about host cell receptors and viral proteins (ACE2, protease, RdRp).	0	***
	・ Advanced_knowledge	0	***
	Graduate or above had stronger willingness to accept anxious news.
	・ The media should not report on infectious diseases that would raise public unrest.	0.016	**
	・ Prevention of the novel coronavirus is necessary in order not to break trust with friends.	0.048	**
	・ Info_anxiety	0.088	*
	Graduate or above had slightly higher satisfaction about online lectures and assignments.
	・ When conducting ONLINE classes or assignments, there are concerns about operations.	0	***
	・ I think ONLINE lectures and assignments are enough.	0.011	**
Nationality (“Japanese” vs. “Others”)	Japanese students knew more basic knowledge.
	・ I know the meaning of pandemic.	0.01	**
	・ I know that taste disorders are among the signs of novel coronavirus.	0.002	***
	Japanese students were more sensitive to emergency declaration.
	・ If "Increased" or "lowered", please let us know the percentage (%). In the case of "No change", please answer with "0".	0.004	***
	International students knew more about diarrhea.
	・ I know that diarrhea is among the signs of novel coronavirus.	0.087	*
	International students knew more advanced knowledge.
	・ I have enough knowledge of viral infections.	0	***
	・ I know the difference between virus and bacteria.	0	***
	・ I know what herd immunity (community immunity) is.	0.006	***
	・ Advanced knowledge	0.008	***
	International students had a stronger willingness to accept anxious news and more correct information explanations.
	・ The media should not report on infectious diseases that would raise public unrest.	0	***
	・ Info anxiety	0	***
	・ Honestly, I don't think it's a big deal to be infected with the novel coronavirus because I'm young.	0.031	**
	Other differences
	・ If I am infected with the novel coronavirus and need treatment, after receiving sufficient explanations about possible side effects, I will positively receive early administration of a drug (e.g, Avigan) that is expected to have a therapeutic effect.	0.064	*
	・If there is a cheap ticket or travel package, I may be on a journey.	0.087	*
	・I think ONLINE lectures and assignments are enough.	0.007	***
Residence (“Capital region” vs. “Others”)	Students living in the capital region showed stronger self-restraint.
	・When I do not need to go to university, I only go out for the minimum necessary for living.	0.001	***
	・ If there is a cheap ticket or travel package, I may be on a journey.	0	***
	・I may participate in gatherings (circle drinking, karaoke, events of my favorite idols and athletes, etc.), especially those I think important to me.	0.002	***
	・ I don't think it is necessary to refrain from opening izakaya and bars.	0.098	*
	・I think closing the theme parks is too much.	0.062	*
	・ Self-restraint	0	***
	Students living in the capital region acted more safely.
	・Prevention of the novel coronavirus is necessary in order not to break trust with friends.	0	***
	・Prevention of the novel coronavirus is necessary so as not to bother friends and family members.	0.01	***
	・Provent action	0	***
	Other differences.
	・ I know that vaccines include nucleic acid vaccines (DNA vaccines, RNA vaccines), inactivated vaccines, subunit vaccines, recombinant virus vector vaccines, and so on.	0.001	***
	・ I know about host cell receptors and viral proteins (ACE2, protease, RdRp).	0.007	***
Extroversion (“High” vs. “Low”)	More active information collection was detected in the high extroversion group.
	・ Every day, I actively obtain novel coronavirus information (including all routes such as government announcements, television news or information programs, Internet news or articles).	0.022	**
	・ I know the daily number of infections and deaths of novel corona patients in Japan.	0.067	*
	・ Info inquiring	0.026	**
Public self-consciousness (“High” vs. “Low”)	Differences.
	・ I don't want my classmates and friends to think I'm over-defending.	0	***
	・ When conducting ONLINE classes or assignments, there are concerns about operations.	0.098	*
	・ Protective action	0.088	*
Private self-consciousness (“High” vs. “Low”)	High private self-consciousness group obtained information more actively.
	・ Every day, I actively obtain novel coronavirus information (including all routes such as government announcements, television news or information programs, Internet news or articles).	0.018	**
	・ I know the daily number of infections and deaths of novel corona patients in Japan.	0.001	***
	・ Recently, I often talk about the novel coronavirus with my family, friends, lab members, etc.	0	***
	・ If I have symptoms such as fever, cough, etc., I can respond according to the government-recommended method.	0.035	**
	・ Info inquiring	0	***
	Other differences.
	・ I wash my hands.	0.09	*
1) p-values werecalculated from either BM test or wlicoxon test according to the equality of variance and adjusted by multiplying the number of question (65) according to the Bonferroni method for multiple comparisons and asterisks were added according to * p < 0.1; ** p < 0.05; *** p < 0.01

## Sheet: S5 FILE
S5 FILE. All raw responses.
Q_0	Q_1	Q_2	Q_3	Q_4	Q_5	Q_6	Q_7	Q_9	Q_10	Q_11	Q_12	Q_13	Q_14	Q_15	Q_16	Q_17	Q_18	Q_19	Q_20	Q_21	Q_22	Q_23	Q_24	Q_25	Q_26	Q_27	Q_28	Q_29	Q_30	Q_31	Q_32	Q_33	Q_34	Q_35	Q_36	Q_37	Q_38	Q_39	Q_40	Q_41	Q_42	Q_43	Q_44	Q_45	Q_46	Q_47	Q_48	Q_49	Q_50
タイムスタンプ / Time Stamp	私はこの調査への協力に / About the cooperation with this survey	性別 / Gender	専攻 / Major	学年 / Grade	年齢 / Age	国籍 / Nationality	現居住地（日本の場合：都道府県 [例えば、兵庫]、外国の場合：都市名 [例えば、London]）/ Place of current residence (prefecture in Japan [ex. Hyogo] or city name in foreign countries [ex. London] )	メディア授業（ONLINE授業や課題）への参加歴 / Experiences of participating in media classes (ONLINE lectures or assignments)	新型コロナウイルスの正式名称はSARS-COV-2であり、COVID-19（coronavirus infectious disease-19）はこのウイルスの感染症を指すことを知っている。 / I know that the name of the novel corona is SARS-COV-2 and COVID-19 is the name of infectious disease caused by this coronavirus.	密閉空間、密集場所、密接場面を避けるのは大事であることを知っている。/ I know it's important to avoid enclosed spaces, crowded areas, and close situations.	「飛沫感染」という言葉の意味を知っている。/ I know that meaning of droplet infection.	「空気感染」という言葉の意味を知っている。/ I know that meaning of airborne infection.	「パンデミック」という言葉の意味を知っている。 / I know that meaning of pandemic.	熱と咳は新型コロナウイルスの症状の一つであることを知っている。 / I know that fever and cough are among the signs of novel coronavirus.	下痢は新型コロナウイルスの症状の一つであることを知っている。 / I know that diarrhea is among the signs of novel coronavirus.	味覚障害は新型コロナウイルスの症状の一つであることを知っている。 / I know that taste disorders are among the signs of novel coronavirus.	嗅覚障害は新型コロナウイルスの症状の一つであることを知っている。 / I know that smell disorders are among the signs of novel coronavirus.	現在の新型コロナウイルスの治療は対症療法であることを知っている。/ Treatment for patients with novel coronavirus infection is currently symptomatic.	若い感染者でも重症化又は死亡する可能性があることを知っている。/ I know that even young infected people can be serious or die.	ウイルス感染症について、十分な知識を持っている。/ I have enough knowledge of viral infections.	ウイルスと細菌の違いを理解している。/ I know the difference between virus and bacteria.	集団免疫について知っている。 / I know what herd immunity (community immunity) is.	ワクチンについて知っている。 / I know what a vaccine is.	ワクチンには、核酸ワクチン（DNAワクチン、RNAワクチン）、不活化ワクチン、サブユニットワクチン、組換えウイルスベクターワクチンなどがあることを知っている。/ I know that vaccines include nucleic acid vaccines (DNA vaccines, RNA vaccines), inactivated vaccines, subunit vaccines, recombinant virus vector vaccines, and so on.	私は新型コロナウイルスのライフサイクルを理解している。 / I understand the life cycle of the novel coronavirus.	宿主細胞のレセプターやウイルスのタンパク質（ACE2、プロテアーゼ、RdRp）について知っている。 / I know about host cell receptors and viral proteins (ACE2, protease, RdRp).	毎日、積極的に新型コロナウイルスの情報（政府の発表、テレビのニュース又は情報番組、インターネットのニュース又は記事、を含む）を入手している。 / Every day, I actively obtain novel coronavirus information (including all routes such as government announcements, television news or information programs, Internet news or articles).	毎日、国内の新型コロナ患者の感染数や死亡数を把握している。 / I know the daily number of infections and deaths of novel corona patients in Japan.	新聞、テレビと比べ、SNS(ツイッター、ユーチューブ、フェイスブック、掲示板など）から、新型コロナウイルスの情報を入手している。 / I get more information on the novel coronavirus from SNS (Twitter, YouTube, Facebook, BBS, etc.) compared to newspapers and TV.	大学、研究科、研究室などからの通知Emailなどをこまめに確認している。 / I often check emails from universities, graduate schools, laboratories, etc.	最近、個人同士（家族、友達、研究室の教職員など）でよく新型コロナウイルスについて話している。 / Recently, I often talk about the novel coronavirus with my family, friends, lab members, etc.	日本の新型コロナウイルス対策はしっかりとしている。/ The measures against the novel coronavirus in Japan are firm.	新型コロナウイルスについて、日本政府は国民の不安をあおるような対策・対応をするべきではない。/ The government of Japan should not take measures or respond to the novel coronavirus that would raise public unrest.	新型コロナウイルスについて、マスコミは国民の不安をあおるような報道をするべきではない。/ The media should not report on infectious diseases that would raise public unrest.	これから先も、日本の医療機関には患者を治療するのに十分な対応力及び収容力がある。 / From now on, Japanese medical institutions will have sufficient capacity to treat patients.	発熱、咳などの症状が出る時、政府推奨の対応方法を知っている。 / If I have symptoms such as fever, cough, etc., I can respond according to the government-recommended method.	私は若いので、新型コロナウイルスに感染しても大したことではないと思う。 / Honestly, I don't think it's a big deal to be infected with the novel coronavirus because I'm young.	新型コロナウイルス感染症は、自分には縁がないと思う。/ I do not think the novel coronavirus will infect me.	私は新型コロナウイルスにかかっても、入院などの医療ケアを受けなくても自然治癒すると思う。/ I think that I can naturally heal without medical care such as hospitalization even the novel coronavirus infects me.	新型コロナウイルスについては、かかった時に考えればいいと思う。/ I will not think about the novel coronavirus until I was infected.	もし、私が新型コロナウイルスに感染し、治療が必要な場合、副作用の可能性などの説明を十分に受けたうえで、治療効果が期待できる医薬品（アビガンなど）の早期投与を積極的に受けたい。 / If I am infected with the novel coronavirus and need treatment, after receiving sufficient explanations about possible side effects, I will positively receive early administration of a drug (e.g, Avigan) that is expected to have a therapeutic effect.	私は発熱、咳などの症状がある時、政府推奨の対応方法に基づいて行動する。 / If I have symptoms such as fever, cough, etc., I can respond according to the government-recommended method.	私は学校へ行く必要がない日は生活に必要な最小限の外出しかしない。 / When I do not need to go to university, I only go out for the minimum necessary for living.	安いチケットや旅行パックがあれば、旅行する可能性がある。 / If there is a cheap ticket or travel package, I may be on a journey.	各種の集会（サークルの飲み会、カラオケ、好きなアイドルやスポーツ選手のイベントなど）について、特に重要だと思うものへ参加する。 / I may participate in gatherings (circle drinking, karaoke, events of my favorite idols and athletes, etc.), especially those I think important to me.	各種の集会（サークルの飲み会、カラオケ、好きなアイドルやスポーツ選手のイベントなど）について、自分が参加したくなくても、仲の良い友達が参加すれば、参加する可能性がある。 / If my good friends are going to participate in gatherings (circle drinking, karaoke, events of my favorite idols and athletes, etc.), I may attend even if I don't want to.	自分が防御しすぎだと、同級生や友達らに思われたくない。 / I don't want my classmates and friends to think I'm over-defending.	授業や研究のために登校することについて、新型コロナウイルスに感染するかもしれない不安を感じたことがある。 / I feel anxiety about being infected with the novel coronavirus to go to the university for research and/or lectures.	居酒屋やバーなどの営業自粛はそこまでしなくても良いと思う。 / I don't think it is necessary to refrain from opening izakaya and bars.
5/22/2020 19:26:56	同意します。 / I agree.	男性 / Male	理系 (生物に関係ある) / Science subjects ( related to biological subjects)	大学院生 / graduate student	27	中国	hyogo	あり / Yes, I have.	4	5	5	5	5	6	6	3	3	5	5	5	5	5	5	5	5	5	2	2	3	5	3	2	1	1	2	4	3	3	4	2	4	4	4	4	5	5	4	4	4
5/22/2020 21:17:02	同意します。 / I agree.	男性 / Male	文系/ Humanities subjects	大学院生 / graduate student	24	中国	東京	あり / Yes, I have.	5	6	6	6	6	6	6	6	6	6	6	5	6	6	6	1	3	1	5	6	2	4	4	3	5	6	4	6	1	1	4	1	6	6	6	1	1	1	2	5	1
5/22/2020 21:20:47	同意します。 / I agree.	男性 / Male	医歯薬系 / Medicine, dentistry, or pharmaceutical science	大学院生 / graduate student	35	日本	兵庫	あり / Yes, I have.	1	6	6	6	6	6	6	4	6	6	6	3	5	5	5	4	2	2	5	3	4	4	5	4	2	2	1	4	1	1	3	1	6	3	4	2	1	1	2	5	1
5/22/2020 21:26:11	同意します。 / I agree.	男性 / Male	文系/ Humanities subjects	大学院生 / graduate student	29	中国	東京	あり / Yes, I have.	4	6	5	5	5	5	2	5	5	2	5	4	4	5	5	2	5	2	5	3	4	4	4	3	4	2	3	5	2	3	3	2	5	4	4	2	2	4	3	5	1
5/22/2020 21:26:12	同意します。 / I agree.	女性 / Female	文系/ Humanities subjects	大学院生 / graduate student	23	中国	東京都	あり / Yes, I have.	5	6	6	4	2	6	5	6	6	3	6	5	4	5	3	1	2	1	4	2	5	3	5	4	1	3	1	3	3	2	2	2	4	5	4	2	2	1	2	6	2
5/22/2020 21:48:37	同意します。 / I agree.	女性 / Female	文系/ Humanities subjects	学部4年生 / 4th-year undergraduate	21	中国	東京	なし / No, I have not.	6	6	6	6	1	6	3	6	6	1	6	4	6	6	6	1	3	1	5	5	6	6	6	3	4	4	4	5	2	1	5	1	6	6	6	1	2	1	1	5	1
5/22/2020 21:56:52	同意します。 / I agree.	女性 / Female	文系/ Humanities subjects	大学院生 / graduate student	26	中国	東京	あり / Yes, I have.	3	6	6	6	2	6	3	6	4	5	6	4	6	4	6	2	1	1	3	3	6	6	5	2	3	3	2	5	1	2	1	1	4	5	3	2	1	1	1	4	1
5/22/2020 21:57:12	同意します。 / I agree.	女性 / Female	文系/ Humanities subjects	大学院生 / graduate student	25	中国	東京都	あり / Yes, I have.	6	6	6	6	4	6	6	6	6	5	6	6	6	6	6	4	5	3	5	4	4	3	4	3	5	2	3	5	2	1	2	2	3	5	6	1	2	1	1	4	1
5/22/2020 22:03:57	同意します。 / I agree.	女性 / Female	文系/ Humanities subjects	学部4年生 / 4th-year undergraduate	23	中国	東京都	あり / Yes, I have.	3	6	5	5	4	5	5	5	5	3	5	4	6	2	5	1	3	1	3	3	4	5	4	3	2	2	1	2	2	4	2	1	5	4	6	1	1	1	1	5	1
5/22/2020 22:18:13	同意します。 / I agree.	男性 / Male	文系/ Humanities subjects	大学院生 / graduate student	23	中国	東京	あり / Yes, I have.	4	5	5	4	3	4	4	3	3	3	4	4	4	4	3	4	1	3	3	3	3	4	4	4	4	4	4	1	2	3	1	2	4	4	6	1	1	1	1	4	1
5/22/2020 22:24:57	同意します。 / I agree.	女性 / Female	文系/ Humanities subjects	大学院生 / graduate student	24	中国	東京都	あり / Yes, I have.	5	6	6	6	5	5	6	6	6	6	5	5	5	5	6	3	6	5	5	5	5	6	5	2	4	2	2	5	2	3	3	1	6	6	5	1	1	1	2	4	2
5/22/2020 23:47:25	同意します。 / I agree.	男性 / Male	文系/ Humanities subjects	学部1年生 /1st-year undergraduate	18	China	兵庫	あり / Yes, I have.	5	6	4	4	5	5	4	5	5	6	6	5	4	5	5	2	1	1	6	4	4	5	5	4	4	4	4	4	3	3	4	3	4	4	4	1	4	2	5	3	3
5/23/2020 8:38:26	同意します。 / I agree.	女性 / Female	医歯薬系 / Medicine, dentistry, or pharmaceutical science	大学院生 / graduate student	31	中国	Hyogo	あり / Yes, I have.	6	6	6	6	6	6	6	6	6	6	6	6	6	6	6	6	4	2	4	5	6	4	4	4	2	2	3	5	2	1	2	1	5	5	6	1	1	1	1	6	1
5/23/2020 9:28:42	同意します。 / I agree.	女性 / Female	文系/ Humanities subjects	その他 / Others	35	日本	大阪	あり / Yes, I have.	1	6	5	5	1	6	6	6	3	1	6	1	4	1	2	1	3	1	6	4	6	6	6	4	5	5	4	4	1	1	1	6	6	6	6	1	1	1	1	3	6
5/23/2020 9:35:24	同意します。 / I agree.	女性 / Female	医歯薬系 / Medicine, dentistry, or pharmaceutical science	大学院生 / graduate student	26	中国	京都	あり / Yes, I have.	6	6	6	5	5	6	6	4	4	5	6	5	6	6	6	6	4	3	4	4	5	5	5	5	5	5	2	4	1	2	5	1	6	5	6	1	1	2	4	2	1
5/23/2020 23:07:09	同意します。 / I agree.	女性 / Female	理系 (生物に関係ある) / Science subjects ( related to biological subjects), 医歯薬系 / Medicine, dentistry, or pharmaceutical science	大学院生 / graduate student	30	中国	大阪	あり / Yes, I have.	5	5	6	6	6	6	1	6	6	4	6	4	6	5	5	4	2	2	3	2	4	4	2	3	1	1	4	5	1	3	3	4	6	5	4	1	3	3	4	4	2
5/25/2020 3:07:01	同意します。 / I agree.	男性 / Male	理系 (生物に関係ある) / Science subjects ( related to biological subjects), 医歯薬系 / Medicine, dentistry, or pharmaceutical science	大学院生 / graduate student	24	Japan	大阪	あり / Yes, I have.	6	6	6	6	5	6	3	6	6	6	6	2	5	3	4	4	2	2	4	3	5	5	2	4	6	6	1	3	5	1	4	5	3	6	6	1	1	1	1	5	2
5/25/2020 22:03:36	同意します。 / I agree.	女性 / Female	理系 (生物に関係ない) / Science subjects (not related to biological subjects)	その他 / Others	22	Indonesia	Osaka	あり / Yes, I have.	6	5	5	3	5	5	4	3	4	4	6	4	4	2	4	3	3	1	5	4	5	6	5	4	4	1	4	4	4	4	1	1	5	5	5	1	2	2	5	5	6
5/25/2020 22:07:34	同意します。 / I agree.	女性 / Female	理系 (生物に関係ない) / Science subjects (not related to biological subjects)	その他 / Others	20	Indonesia	Osaka	あり / Yes, I have.	5	5	5	5	5	4	3	4	4	4	5	3	5	5	5	5	2	3	4	3	5	5	3	4	4	3	4	4	2	2	4	2	5	4	4	4	2	3	3	3	3
5/25/2020 22:08:43	同意します。 / I agree.	女性 / Female	文系/ Humanities subjects	大学院生 / graduate student	29	Indonesian	Nara	あり / Yes, I have.	5	6	6	6	6	6	4	6	6	6	6	4	5	4	6	3	2	1	6	6	6	6	6	4	2	3	3	5	2	2	3	2	5	4	6	1	2	2	1	3	2
5/25/2020 22:15:58	同意します。 / I agree.	男性 / Male	医歯薬系 / Medicine, dentistry, or pharmaceutical science	大学院生 / graduate student	26	Indonesian	Osaka	なし / No, I have not.	5	6	6	6	6	6	2	2	2	5	5	5	6	6	6	4	5	5	3	4	5	4	4	5	2	2	3	5	2	2	3	3	4	5	5	3	4	4	4	2	2
5/25/2020 22:49:14	同意します。 / I agree.	男性 / Male	理系 (生物に関係ない) / Science subjects (not related to biological subjects)	大学院生 / graduate student	27	Indonesia	Osaka	あり / Yes, I have.	6	6	6	4	4	6	6	6	3	4	6	3	6	4	6	4	2	1	3	1	1	3	3	5	6	3	3	4	3	1	4	3	4	5	6	1	1	4	5	5	4
5/26/2020 1:45:36	同意します。 / I agree.	女性 / Female	文系/ Humanities subjects	大学院生 / graduate student	28	Indonesia	Osaka	あり / Yes, I have.	5	5	5	2	5	5	2	2	5	5	5	3	4	4	6	2	2	1	5	4	5	5	5	3	3	3	5	3	1	1	1	1	6	3	6	1	1	1	3	1	1
5/26/2020 10:15:44	同意します。 / I agree.	男性 / Male	理系 (生物に関係ない) / Science subjects (not related to biological subjects)	学部1年生 /1st-year undergraduate	20	Indonesian	Osaka	あり / Yes, I have.	6	6	6	6	5	6	3	1	1	4	6	5	6	3	6	4	2	1	5	4	6	2	5	5	2	1	4	5	1	2	2	1	5	5	5	1	2	3	4	4	2
5/26/2020 11:12:58	同意します。 / I agree.	女性 / Female	文系/ Humanities subjects	学部3年生 / 3th-year undergraduate	20	日本	兵庫	あり / Yes, I have.	6	6	5	5	4	6	5	6	6	5	6	5	5	5	5	4	4	3	3	3	5	5	2	3	6	5	5	3	1	1	1	1	5	5	6	2	3	3	2	4	2
5/26/2020 11:17:22	同意します。 / I agree.	女性 / Female	文系/ Humanities subjects	学部1年生 /1st-year undergraduate	20	Indonesia	大阪市	あり / Yes, I have.	6	6	4	3	4	5	2	2	2	3	5	3	3	3	4	2	2	1	4	3	4	2	2	4	4	4	5	3	4	4	4	2	3	4	5	2	4	3	4	4	4
5/26/2020 11:18:22	同意します。 / I agree.	男性 / Male	文系/ Humanities subjects	学部3年生 / 3th-year undergraduate	21	日本	兵庫	あり / Yes, I have.	6	6	6	5	2	6	3	6	6	2	5	3	1	2	1	1	2	1	4	2	4	4	3	3	5	6	4	2	1	1	1	1	6	6	6	1	3	4	4	6	1
5/26/2020 11:50:13	同意します。 / I agree.	男性 / Male	文系/ Humanities subjects	学部4年生 / 4th-year undergraduate	22	日本	兵庫	あり / Yes, I have.	3	4	4	4	4	4	2	5	3	3	4	2	2	2	2	1	2	1	2	2	5	2	4	3	3	3	3	2	3	2	3	3	3	2	5	1	1	1	2	3	3
5/26/2020 12:18:40	同意します。 / I agree.	男性 / Male	文系/ Humanities subjects	学部3年生 / 3th-year undergraduate	21	日本	兵庫	あり / Yes, I have.	6	6	6	6	6	6	5	6	6	6	6	4	6	5	6	4	5	3	6	1	6	6	5	5	6	6	4	5	2	1	1	1	4	5	1	1	6	2	1	3	6
5/26/2020 12:52:18	同意します。 / I agree.	女性 / Female	文系/ Humanities subjects	学部3年生 / 3th-year undergraduate	20	日本	和歌山	あり / Yes, I have.	5	6	6	6	3	6	4	6	6	3	6	5	3	6	6	3	3	5	5	3	6	3	3	3	5	5	2	5	1	4	1	2	4	3	6	1	1	1	1	4	1
5/26/2020 12:59:22	同意します。 / I agree.	男性 / Male	文系/ Humanities subjects	学部3年生 / 3th-year undergraduate	21	日本	兵庫県	あり / Yes, I have.	5	6	6	6	5	5	1	6	4	2	5	6	2	6	6	2	3	1	5	5	3	4	5	4	6	5	4	2	2	2	4	2	5	5	6	2	1	5	2	5	2
5/26/2020 13:02:10	同意します。 / I agree.	女性 / Female	文系/ Humanities subjects	学部4年生 / 4th-year undergraduate	21	日本	兵庫	あり / Yes, I have.	1	6	5	6	3	4	1	6	2	2	6	1	1	4	2	1	1	1	2	2	3	6	5	4	5	6	3	3	1	1	2	2	1	5	4	2	2	3	5	5	1
5/26/2020 13:29:03	同意します。 / I agree.	男性 / Male	医歯薬系 / Medicine, dentistry, or pharmaceutical science	大学院生 / graduate student	26	日本	大阪	なし / No, I have not.	6	6	6	6	6	6	6	6	6	6	6	6	6	6	6	6	1	6	1	1	6	4	2	3	3	6	6	6	6	6	6	6	3	6	6	1	1	1	1	1	4
5/26/2020 14:34:13	同意します。 / I agree.	男性 / Male	理系 (生物に関係ない) / Science subjects (not related to biological subjects)	学部1年生 /1st-year undergraduate	19	日本国	福井県	あり / Yes, I have.	6	6	6	6	6	6	1	6	6	2	5	3	6	1	4	1	1	1	6	4	4	6	4	5	6	6	6	2	6	5	5	5	6	3	6	4	4	4	5	5	4
5/26/2020 14:34:33	同意します。 / I agree.	男性 / Male	理系 (生物に関係ない) / Science subjects (not related to biological subjects)	学部1年生 /1st-year undergraduate	18	日本	東京	あり / Yes, I have.	4	6	6	6	4	6	5	6	6	3	6	4	3	4	6	1	1	1	5	5	1	5	3	5	1	1	3	2	1	1	1	1	5	5	6	1	2	1	2	5	3
5/26/2020 14:38:16	同意します。 / I agree.	男性 / Male	理系 (生物に関係ない) / Science subjects (not related to biological subjects)	学部1年生 /1st-year undergraduate	18	日本	神奈川県	あり / Yes, I have.	5	6	6	6	6	6	5	6	6	6	6	4	6	5	4	3	2	1	5	6	2	6	4	3	4	5	3	5	2	3	1	2	4	5	3	3	2	2	1	2	3
5/26/2020 14:39:19	同意します。 / I agree.	男性 / Male	理系 (生物に関係ない) / Science subjects (not related to biological subjects)	学部1年生 /1st-year undergraduate	18	日本	神奈川県	あり / Yes, I have.	2	6	4	4	5	6	1	6	6	6	6	2	6	5	4	3	1	2	4	3	5	2	4	5	2	2	3	2	4	3	4	2	4	2	5	1	2	2	2	4	3
5/26/2020 14:40:39	同意します。 / I agree.	男性 / Male	理系 (生物に関係ない) / Science subjects (not related to biological subjects)	学部1年生 /1st-year undergraduate	18	Japan	埼玉	あり / Yes, I have.	5	6	6	5	5	6	4	5	5	6	6	4	2	6	6	1	2	1	5	4	6	5	6	4	3	3	4	4	1	1	3	1	6	6	5	1	3	1	2	5	2
5/26/2020 14:41:08	同意します。 / I agree.	男性 / Male	理系 (生物に関係ない) / Science subjects (not related to biological subjects)	学部1年生 /1st-year undergraduate	18	日本	東京	あり / Yes, I have.	6	6	6	6	4	6	3	6	6	6	6	3	2	6	4	1	1	1	5	6	1	6	6	5	2	5	6	5	2	2	1	2	6	6	6	1	3	3	1	1	3
5/26/2020 14:42:49	同意します。 / I agree.	男性 / Male	理系 (生物に関係ない) / Science subjects (not related to biological subjects)	学部1年生 /1st-year undergraduate	18	日本	東京	あり / Yes, I have.	2	5	6	6	6	6	6	6	4	2	4	1	1	1	5	2	1	1	2	3	1	4	1	3	1	1	2	2	5	5	2	2	6	2	6	1	1	1	1	1	3
5/26/2020 14:43:32	同意します。 / I agree.	男性 / Male	理系 (生物に関係ない) / Science subjects (not related to biological subjects)	学部1年生 /1st-year undergraduate	18	日本	神奈川	あり / Yes, I have.	4	6	5	4	5	6	3	5	5	5	6	4	4	4	4	2	3	2	3	1	5	5	4	2	2	2	3	3	1	2	1	1	5	4	6	1	1	1	1	2	3
5/26/2020 14:49:57	同意します。 / I agree.	男性 / Male	理系 (生物に関係ない) / Science subjects (not related to biological subjects)	学部1年生 /1st-year undergraduate	18	日本	神奈川	あり / Yes, I have.	6	6	6	6	5	6	1	6	6	1	6	4	6	4	4	1	1	3	6	1	6	1	4	2	6	3	1	1	1	2	1	2	6	3	6	1	1	1	1	4	3
5/26/2020 14:50:31	同意します。 / I agree.	男性 / Male	文系/ Humanities subjects	大学院生 / graduate student	29	中国	千葉	あり / Yes, I have.	6	6	6	4	5	6	4	5	5	1	6	5	4	3	5	5	5	2	5	5	3	6	4	5	5	3	2	4	1	2	3	4	6	5	6	1	1	2	3	5	6
5/26/2020 14:51:08	同意します。 / I agree.	男性 / Male	理系 (生物に関係ない) / Science subjects (not related to biological subjects)	学部1年生 /1st-year undergraduate	18	Japan	東京	あり / Yes, I have.	4	6	6	6	6	6	6	6	6	6	6	3	5	5	5	5	5	3	6	5	5	4	4	5	3	4	4	5	2	2	1	2	5	5	5	3	4	4	2	4	3
5/26/2020 14:51:54	同意します。 / I agree.	男性 / Male	理系 (生物に関係ない) / Science subjects (not related to biological subjects)	学部1年生 /1st-year undergraduate	18	日本	神奈川	あり / Yes, I have.	2	5	6	5	1	6	5	6	2	3	5	2	1	2	4	1	1	1	3	3	2	5	3	4	3	3	3	3	3	2	2	3	4	4	5	2	2	2	3	3	2
5/26/2020 14:53:38	同意します。 / I agree.	女性 / Female	理系 (生物に関係ない) / Science subjects (not related to biological subjects)	学部1年生 /1st-year undergraduate	18	日本	千葉	あり / Yes, I have.	6	6	6	6	6	6	4	6	6	6	6	4	6	2	4	2	2	2	5	5	2	5	4	4	3	5	4	5	1	1	1	1	5	5	6	1	1	1	1	6	3
5/26/2020 14:53:43	同意します。 / I agree.	男性 / Male	理系 (生物に関係ない) / Science subjects (not related to biological subjects)	学部1年生 /1st-year undergraduate	18	日本	神奈川県	なし / No, I have not.	1	6	6	6	6	5	1	6	6	6	6	2	1	6	2	1	1	1	5	5	5	6	5	5	4	5	5	4	2	1	2	1	5	6	6	1	2	2	5	3	3
5/26/2020 14:55:22	同意します。 / I agree.	女性 / Female	理系 (生物に関係ない) / Science subjects (not related to biological subjects)	学部1年生 /1st-year undergraduate	18	日本	神奈川県	あり / Yes, I have.	6	6	6	5	6	6	6	6	6	6	6	4	3	3	3	3	2	1	5	5	5	6	4	4	6	6	4	6	4	2	2	5	6	6	6	4	5	4	4	5	2
5/26/2020 14:56:22	同意します。 / I agree.	女性 / Female	文系/ Humanities subjects	学部3年生 / 3th-year undergraduate	20	日本	兵庫	あり / Yes, I have.	2	6	5	3	5	5	1	2	3	3	5	2	4	1	3	1	2	1	2	1	5	4	5	4	5	6	3	4	3	1	3	2	2	4	5	1	1	2	1	4	2
5/26/2020 14:59:23	同意します。 / I agree.	男性 / Male	理系 (生物に関係ない) / Science subjects (not related to biological subjects)	学部1年生 /1st-year undergraduate	18	Japan	神奈川	あり / Yes, I have.	6	6	6	6	6	6	6	6	6	6	6	6	6	6	6	6	4	4	6	6	1	6	4	3	5	5	4	5	5	4	5	3	2	4	5	2	3	3	2	2	2
5/26/2020 15:02:24	同意します。 / I agree.	男性 / Male	理系 (生物に関係ない) / Science subjects (not related to biological subjects)	学部1年生 /1st-year undergraduate	20	中国	東京	あり / Yes, I have.	6	6	6	6	3	6	4	5	4	6	6	6	6	6	6	6	6	5	5	5	6	6	6	3	1	2	3	3	4	1	2	1	5	6	6	1	2	2	6	2	5
5/26/2020 15:06:15	同意します。 / I agree.	男性 / Male	理系 (生物に関係ない) / Science subjects (not related to biological subjects)	学部1年生 /1st-year undergraduate	18	Japan	栃木	あり / Yes, I have.	5	6	6	4	6	6	2	6	6	6	6	3	6	4	5	3	1	2	4	5	6	6	5	3	4	4	2	4	4	4	3	2	5	5	5	2	1	2	1	5	4
5/26/2020 15:06:21	同意します。 / I agree.	男性 / Male	文系/ Humanities subjects	大学院生 / graduate student	23	中国	愛知	あり / Yes, I have.	2	6	5	3	4	5	4	5	4	2	6	4	5	4	5	1	3	1	5	3	2	3	6	1	2	2	2	2	3	2	3	2	4	4	4	2	5	2	3	5	1
5/26/2020 15:13:00	同意します。 / I agree.	男性 / Male	理系 (生物に関係ない) / Science subjects (not related to biological subjects)	学部1年生 /1st-year undergraduate	18	japan	tokyo	あり / Yes, I have.	4	6	6	6	5	6	3	6	6	6	6	3	6	5	6	6	2	1	5	5	4	6	4	6	2	4	3	2	3	3	1	2	3	5	6	1	1	1	1	4	2
5/26/2020 15:24:26	同意します。 / I agree.	女性 / Female	医歯薬系 / Medicine, dentistry, or pharmaceutical science	大学院生 / graduate student	24	中国	大阪	あり / Yes, I have.	6	6	6	6	6	6	6	6	6	6	6	2	5	6	6	6	4	3	3	3	6	6	5	2	6	6	3	5	1	1	1	1	6	4	4	1	2	1	4	2	2
5/26/2020 15:25:38	同意します。 / I agree.	男性 / Male	理系 (生物に関係ない) / Science subjects (not related to biological subjects)	学部1年生 /1st-year undergraduate	20	China	Tokyo	なし / No, I have not.	3	6	6	3	1	6	2	2	2	2	6	6	6	6	1	3	3	3	3	3	3	6	6	6	6	6	4	4	1	1	1	3	6	6	6	1	1	1	1	6	1
5/26/2020 15:32:28	同意します。 / I agree.	男性 / Male	理系 (生物に関係ない) / Science subjects (not related to biological subjects)	学部1年生 /1st-year undergraduate	18	Japan	Niigata	あり / Yes, I have.	6	5	6	6	5	6	1	6	6	1	6	1	5	1	3	1	3	1	2	2	6	6	5	5	6	6	3	4	5	6	5	3	4	3	4	4	4	4	5	4	6
5/26/2020 15:38:40	同意します。 / I agree.	男性 / Male	理系 (生物に関係ない) / Science subjects (not related to biological subjects)	学部1年生 /1st-year undergraduate	18	日本	神奈川	あり / Yes, I have.	1	6	6	6	6	6	6	6	6	3	6	4	3	6	6	1	1	1	4	6	6	5	4	4	4	5	4	6	1	1	3	1	4	6	6	1	1	1	1	6	1
5/26/2020 15:42:21	同意します。 / I agree.	男性 / Male	理系 (生物に関係ない) / Science subjects (not related to biological subjects)	学部1年生 /1st-year undergraduate	18	日本	埼玉	あり / Yes, I have.	3	6	6	6	6	6	4	6	6	5	6	5	5	5	5	5	5	4	5	4	5	4	4	4	4	5	4	5	2	1	2	2	4	4	5	2	1	1	4	3	1
5/26/2020 15:44:23	同意します。 / I agree.	男性 / Male	理系 (生物に関係ない) / Science subjects (not related to biological subjects)	学部1年生 /1st-year undergraduate	18	日本	埼玉県	あり / Yes, I have.	4	6	6	6	6	6	2	6	5	6	6	1	6	5	5	4	1	5	4	5	1	6	4	4	1	6	3	3	4	2	3	3	6	4	6	1	1	1	1	3	3
5/26/2020 15:46:51	同意します。 / I agree.	男性 / Male	理系 (生物に関係ない) / Science subjects (not related to biological subjects)	学部1年生 /1st-year undergraduate	18	日本	神奈川	あり / Yes, I have.	4	6	6	4	6	6	5	6	6	6	6	4	4	5	5	1	2	2	6	4	3	6	4	5	4	4	4	4	1	1	1	1	3	6	6	2	2	2	2	4	3
5/26/2020 15:49:14	同意します。 / I agree.	男性 / Male	理系 (生物に関係ない) / Science subjects (not related to biological subjects)	学部1年生 /1st-year undergraduate	18	日本	埼玉	あり / Yes, I have.	5	6	5	5	6	6	2	6	6	2	6	4	3	2	5	3	5	1	6	5	4	6	6	6	6	6	3	3	1	1	2	1	2	6	6	1	1	1	1	6	1
5/26/2020 15:51:06	同意します。 / I agree.	男性 / Male	理系 (生物に関係ない) / Science subjects (not related to biological subjects)	学部1年生 /1st-year undergraduate	19	日本	埼玉	あり / Yes, I have.	4	6	6	6	6	6	4	6	6	6	6	5	6	4	6	4	1	1	4	2	4	6	6	6	1	6	5	5	1	1	1	1	4	6	6	1	1	1	1	3	4
5/26/2020 15:53:27	同意します。 / I agree.	男性 / Male	理系 (生物に関係ない) / Science subjects (not related to biological subjects)	学部1年生 /1st-year undergraduate	18	日本	横浜	あり / Yes, I have.	5	5	5	5	5	5	1	6	5	4	6	3	4	4	3	3	2	3	6	6	6	6	6	6	2	4	5	5	5	2	5	4	5	5	5	2	2	2	4	3	5
5/26/2020 15:54:06	同意します。 / I agree.	女性 / Female	理系 (生物に関係ない) / Science subjects (not related to biological subjects)	学部1年生 /1st-year undergraduate	19	日本	宮城	あり / Yes, I have.	4	6	5	5	5	6	3	6	6	6	6	4	3	5	5	1	2	1	5	5	5	5	5	3	2	3	3	4	1	1	2	1	3	6	6	2	2	2	3	5	1
5/26/2020 15:55:40	同意します。 / I agree.	男性 / Male	理系 (生物に関係ない) / Science subjects (not related to biological subjects)	学部1年生 /1st-year undergraduate	18	日本	神奈川	あり / Yes, I have.	6	6	6	6	6	6	3	6	3	6	6	5	6	6	6	4	4	5	6	6	1	2	5	4	4	6	4	4	1	1	1	1	5	6	5	3	5	2	2	5	4
5/26/2020 16:05:08	同意します。 / I agree.	男性 / Male	理系 (生物に関係ない) / Science subjects (not related to biological subjects)	学部1年生 /1st-year undergraduate	18	日本、アメリカ合衆国	東京都	あり / Yes, I have.	2	6	4	3	5	4	4	5	5	1	6	1	6	1	5	1	2	1	2	1	5	4	3	5	4	6	4	5	3	4	2	5	5	6	5	1	1	2	3	2	3
5/26/2020 16:09:55	同意します。 / I agree.	女性 / Female	理系 (生物に関係ない) / Science subjects (not related to biological subjects)	学部1年生 /1st-year undergraduate	18	日本	福島	あり / Yes, I have.	5	5	5	5	2	6	4	6	5	6	5	4	3	4	4	2	3	2	4	5	2	3	4	4	2	2	5	5	4	3	4	2	4	5	5	1	4	3	3	2	2
5/26/2020 16:17:44	同意します。 / I agree.	男性 / Male	理系 (生物に関係ない) / Science subjects (not related to biological subjects)	大学院生 / graduate student	23	中国	東京	あり / Yes, I have.	6	6	6	6	6	6	6	6	6	6	6	6	6	6	6	4	2	1	6	6	6	6	6	6	1	1	2	3	1	1	1	1	6	6	6	1	1	1	6	5	1
5/26/2020 16:20:50	同意します。 / I agree.	女性 / Female	文系/ Humanities subjects	大学院生 / graduate student	23	中国	千葉	あり / Yes, I have.	2	6	6	6	2	6	5	6	4	4	6	4	6	4	6	2	2	2	5	5	5	4	5	5	3	1	1	6	1	1	2	1	6	4	5	2	1	1	1	2	3
5/26/2020 16:22:32	同意します。 / I agree.	男性 / Male	理系 (生物に関係ない) / Science subjects (not related to biological subjects)	大学院生 / graduate student	26	China	東京	あり / Yes, I have.	6	6	6	6	6	6	6	6	6	5	6	6	6	1	6	6	6	6	5	6	6	6	6	1	1	2	1	3	2	1	2	4	6	4	6	1	1	1	6	5	1
5/26/2020 16:22:54	同意します。 / I agree.	女性 / Female	理系 (生物に関係ない) / Science subjects (not related to biological subjects)	大学院生 / graduate student	26	中国	東京都	あり / Yes, I have.	5	6	6	6	1	6	5	6	6	5	6	5	6	5	1	1	2	1	5	5	6	4	6	3	1	3	2	5	1	1	2	1	2	6	6	1	1	1	1	5	1
5/26/2020 16:24:34	同意します。 / I agree.	男性 / Male	理系 (生物に関係ない) / Science subjects (not related to biological subjects)	学部1年生 /1st-year undergraduate	18	日本	千葉	あり / Yes, I have.	5	6	1	6	1	6	1	6	6	6	6	4	1	1	6	1	4	1	6	4	2	6	6	6	2	2	3	1	5	1	2	2	1	6	5	1	1	1	4	1	2
5/26/2020 16:32:03	同意します。 / I agree.	男性 / Male	理系 (生物に関係ない) / Science subjects (not related to biological subjects)	学部1年生 /1st-year undergraduate	19	日本	東京	あり / Yes, I have.	1	6	6	6	6	6	6	6	6	6	6	5	6	6	6	3	2	4	6	6	1	5	6	5	5	6	2	1	4	1	2	1	3	4	6	1	1	1	1	4	1
5/26/2020 16:35:02	同意します。 / I agree.	男性 / Male	理系 (生物に関係ない) / Science subjects (not related to biological subjects)	学部1年生 /1st-year undergraduate	18	Japan	Kanagawa	あり / Yes, I have.	5	6	6	6	6	6	3	6	6	6	6	2	5	6	5	5	3	2	5	3	5	5	4	4	4	4	5	4	2	1	2	2	4	5	6	2	5	3	2	4	3
5/26/2020 16:48:49	同意します。 / I agree.	女性 / Female	理系 (生物に関係ない) / Science subjects (not related to biological subjects)	学部1年生 /1st-year undergraduate	20	中国	東京都	あり / Yes, I have.	5	6	6	4	1	6	6	6	6	2	6	5	6	4	1	1	2	1	6	4	5	5	5	5	5	1	2	5	3	2	1	1	3	5	4	3	1	1	1	5	1
5/26/2020 18:38:07	同意します。 / I agree.	男性 / Male	理系 (生物に関係ない) / Science subjects (not related to biological subjects)	学部1年生 /1st-year undergraduate	18	日本	神奈川	あり / Yes, I have.	5	5	4	5	4	5	3	5	5	4	4	4	2	3	3	1	1	1	3	2	4	3	5	4	4	5	2	3	2	2	2	1	5	4	5	3	3	1	2	3	3
5/26/2020 18:42:01	同意します。 / I agree.	男性 / Male	理系 (生物に関係ない) / Science subjects (not related to biological subjects)	学部1年生 /1st-year undergraduate	18	日本	千葉	あり / Yes, I have.	3	6	6	6	6	6	6	6	6	6	6	6	6	6	6	2	6	1	6	6	3	6	6	4	6	6	5	6	1	1	1	1	4	6	6	1	1	1	1	3	1
5/26/2020 18:55:16	同意します。 / I agree.	女性 / Female	理系 (生物に関係ない) / Science subjects (not related to biological subjects)	学部1年生 /1st-year undergraduate	18	日本	千葉	あり / Yes, I have.	5	6	6	6	6	6	6	6	6	6	6	6	6	6	6	6	6	6	6	6	6	6	6	6	6	6	6	6	1	1	1	1	3	6	6	1	1	1	3	6	1
5/26/2020 19:12:25	同意します。 / I agree.	男性 / Male	理系 (生物に関係ない) / Science subjects (not related to biological subjects)	学部2年生 / 2nd-year undergraduate	19	japan	千葉	あり / Yes, I have.	6	6	6	6	6	6	6	6	6	6	6	6	6	6	6	6	6	6	6	6	6	6	6	6	6	6	6	6	6	6	6	6	6	6	6	6	6	6	6	6	6
5/26/2020 20:25:53	同意します。 / I agree.	男性 / Male	文系/ Humanities subjects	学部3年生 / 3th-year undergraduate	21	日本	兵庫	あり / Yes, I have.	5	5	5	5	5	5	2	4	2	4	5	2	4	3	4	1	1	1	1	1	1	5	3	4	3	5	2	4	2	2	1	2	4	4	4	1	1	1	1	1	3
5/26/2020 20:59:46	同意します。 / I agree.	女性 / Female	理系 (生物に関係ない) / Science subjects (not related to biological subjects)	学部1年生 /1st-year undergraduate	18	日本	東京	あり / Yes, I have.	3	5	6	6	1	5	3	6	3	4	6	4	4	5	5	5	4	1	5	5	2	5	6	5	6	4	4	5	1	2	2	2	5	6	4	1	1	2	2	3	2
5/26/2020 21:59:00	同意します。 / I agree.	男性 / Male	理系 (生物に関係ない) / Science subjects (not related to biological subjects)	学部1年生 /1st-year undergraduate	18	日本	埼玉県越谷市	あり / Yes, I have.	6	6	6	6	6	6	4	6	6	5	6	5	5	5	6	4	5	4	6	6	6	6	6	6	6	5	2	5	1	1	3	1	6	6	6	1	1	1	1	6	1
5/26/2020 23:52:53	同意します。 / I agree.	女性 / Female	文系/ Humanities subjects	学部3年生 / 3th-year undergraduate	21	日本	兵庫	あり / Yes, I have.	1	6	4	4	2	5	2	5	5	3	5	1	2	2	3	1	1	1	4	4	3	4	4	4	4	4	2	3	3	2	1	2	4	5	4	4	3	3	3	4	2
5/27/2020 15:08:22	同意します。 / I agree.	男性 / Male	理系 (生物に関係ない) / Science subjects (not related to biological subjects)	大学院生 / graduate student	24	中国	岐阜	なし / No, I have not.	4	4	4	4	4	4	4	4	4	4	3	2	5	3	3	4	5	5	4	4	3	5	2	4	4	4	4	6	1	4	4	4	3	4	4	4	4	3	4	2	4
5/27/2020 15:18:01	同意します。 / I agree.	女性 / Female	文系/ Humanities subjects	大学院生 / graduate student	23	中国	大阪	あり / Yes, I have.	1	6	5	5	2	5	4	5	5	4	5	4	4	3	3	1	2	1	4	3	4	5	6	5	4	4	3	4	2	2	3	2	5	4	4	2	2	2	2	4	2
5/27/2020 15:20:09	同意します。 / I agree.	女性 / Female	文系/ Humanities subjects	学部4年生 / 4th-year undergraduate	23	中国	大阪	あり / Yes, I have.	3	6	5	4	2	6	6	6	6	4	6	4	5	4	4	3	3	1	4	3	4	5	3	4	4	3	5	4	3	3	2	4	5	5	5	2	2	2	3	3	2
5/27/2020 16:16:38	同意します。 / I agree.	女性 / Female	文系/ Humanities subjects	大学院生 / graduate student	29	中国	愛知	あり / Yes, I have.	6	6	6	4	5	5	3	5	5	2	4	3	4	4	2	1	2	1	4	3	5	4	3	4	3	4	3	4	1	1	3	3	5	3	5	2	3	2	3	3	2
5/27/2020 16:51:32	同意します。 / I agree.	男性 / Male	理系 (生物に関係ない) / Science subjects (not related to biological subjects)	大学院生 / graduate student	31	China	Osaka	あり / Yes, I have.	6	6	6	4	4	6	6	6	6	3	6	5	6	6	6	6	6	5	5	5	5	5	4	4	4	2	4	4	4	3	4	3	4	4	4	4	4	4	4	4	4
5/27/2020 17:18:56	同意します。 / I agree.	男性 / Male	理系 (生物に関係ない) / Science subjects (not related to biological subjects)	その他 / Others	31	China	Osaka	なし / No, I have not.	6	6	6	6	6	6	6	6	6	6	6	6	6	6	6	6	5	5	6	6	6	5	6	5	6	5	6	5	5	5	5	6	6	6	6	6	6	6	6	6	6
5/28/2020 2:01:48	同意します。 / I agree.	女性 / Female	文系/ Humanities subjects	大学院生 / graduate student	24	中国	大阪	あり / Yes, I have.	5	6	6	6	3	6	6	4	4	3	6	4	3	5	5	2	3	2	4	2	3	4	3	3	2	2	3	3	1	2	1	1	3	5	6	3	3	2	5	4	5
5/28/2020 7:32:05	同意します。 / I agree.	女性 / Female	文系/ Humanities subjects	大学院生 / graduate student	23	中国	大阪	あり / Yes, I have.	6	5	6	6	6	6	4	6	4	3	5	6	6	6	6	2	5	3	5	5	5	5	5	3	4	2	2	2	5	5	5	5	5	5	5	2	2	2	2	2	2
5/28/2020 11:27:56	同意します。 / I agree.	男性 / Male	医歯薬系 / Medicine, dentistry, or pharmaceutical science	大学院生 / graduate student	25	日本	大阪	あり / Yes, I have.	6	6	6	6	6	6	2	6	6	6	6	5	6	6	6	6	3	6	6	6	1	6	6	3	4	4	3	2	1	1	3	1	4	4	6	1	1	1	1	3	2
5/28/2020 11:51:57	同意します。 / I agree.	女性 / Female	文系/ Humanities subjects	大学院生 / graduate student	24	中国	大阪	あり / Yes, I have.	6	6	6	3	3	6	6	6	6	1	6	3	5	5	4	4	1	1	1	1	1	2	1	1	6	3	1	6	1	1	3	1	4	6	6	1	1	1	1	4	1
5/28/2020 17:31:13	同意します。 / I agree.	女性 / Female	文系/ Humanities subjects	大学院生 / graduate student	25	中国	大阪	あり / Yes, I have.	6	6	6	5	1	6	1	6	6	6	6	5	6	6	6	5	2	1	6	6	6	6	6	5	1	1	3	6	2	1	4	1	5	6	5	1	2	2	1	6	1
5/29/2020 3:11:54	同意します。 / I agree.	女性 / Female	文系/ Humanities subjects	学部4年生 / 4th-year undergraduate	21	日本	兵庫	あり / Yes, I have.	1	6	6	6	2	6	1	6	5	1	6	5	6	1	6	1	4	1	5	4	2	5	4	3	1	1	6	3	4	1	5	1	2	6	4	1	1	1	1	3	1
5/29/2020 12:45:47	同意します。 / I agree.	女性 / Female	文系/ Humanities subjects	その他 / Others	34	中国	?知	あり / Yes, I have.	6	6	6	6	4	6	6	6	6	6	6	6	6	6	5	6	6	6	6	5	6	6	6	4	4	4	3	4	1	1	1	1	1	3	6	1	6	1	6	5	1
5/29/2020 13:30:21	同意します。 / I agree.	女性 / Female	文系/ Humanities subjects	学部3年生 / 3th-year undergraduate	20	日本	兵庫	あり / Yes, I have.	3	6	6	6	5	6	6	6	6	5	6	4	3	5	6	1	4	2	6	4	6	6	5	5	6	6	5	3	2	1	1	2	4	4	6	1	2	1	1	5	3
5/29/2020 13:55:15	同意します。 / I agree.	女性 / Female	理系 (生物に関係ない) / Science subjects (not related to biological subjects)	学部1年生 /1st-year undergraduate	21	中国	東京	あり / Yes, I have.	3	5	5	4	1	5	2	5	4	2	5	4	5	5	1	2	2	2	3	2	4	5	5	4	2	2	3	3	4	4	2	2	5	4	6	1	1	1	1	6	1
5/29/2020 19:28:33	同意します。 / I agree.	女性 / Female	理系 (生物に関係ない) / Science subjects (not related to biological subjects)	学部1年生 /1st-year undergraduate	19	日本国籍	東京	あり / Yes, I have.	2	6	6	6	6	6	6	6	6	6	6	4	2	6	6	4	2	2	2	1	5	5	5	5	6	6	3	4	5	2	3	6	4	6	6	1	4	2	3	6	2
5/29/2020 22:11:14	同意します。 / I agree.	男性 / Male	医歯薬系 / Medicine, dentistry, or pharmaceutical science	大学院生 / graduate student	23	日本	大阪	あり / Yes, I have.	4	4	4	4	3	6	4	6	4	4	4	3	4	3	3	3	1	1	2	2	2	2	4	3	4	5	3	2	5	4	2	4	3	4	5	1	1	1	2	2	2
5/30/2020 11:41:20	同意します。 / I agree.	男性 / Male	理系 (生物に関係ある) / Science subjects ( related to biological subjects)	学部2年生 / 2nd-year undergraduate	19	日本	大阪府	あり / Yes, I have.	6	6	6	6	6	6	2	6	6	6	6	5	5	6	6	2	2	6	5	4	1	4	2	1	3	6	3	1	1	1	1	1	5	5	6	3	1	1	1	6	1
5/30/2020 11:42:29	同意します。 / I agree.	男性 / Male	理系 (生物に関係ある) / Science subjects ( related to biological subjects)	学部2年生 / 2nd-year undergraduate	20	日本	大阪	あり / Yes, I have.	6	6	6	6	5	6	4	6	6	6	6	2	5	5	5	1	1	2	4	3	6	4	6	6	2	6	3	3	6	3	2	4	4	4	6	1	1	1	5	5	3
5/30/2020 11:44:25	同意します。 / I agree.	男性 / Male	理系 (生物に関係ない) / Science subjects (not related to biological subjects)	学部3年生 / 3th-year undergraduate	20	日本	大阪	あり / Yes, I have.	3	6	6	6	6	6	6	6	6	3	6	3	3	4	3	2	1	2	4	4	5	4	6	5	4	6	2	1	1	1	1	1	6	6	4	1	1	1	1	4	1
5/30/2020 11:44:50	同意します。 / I agree.	女性 / Female	理系 (生物に関係ある) / Science subjects ( related to biological subjects)	学部3年生 / 3th-year undergraduate	20	日本	高知	あり / Yes, I have.	6	6	5	5	5	5	2	6	6	1	6	4	6	5	4	1	1	1	6	5	6	6	5	3	5	6	3	3	1	1	1	1	2	5	6	1	1	1	4	5	2
5/30/2020 11:47:54	同意します。 / I agree.	男性 / Male	理系 (生物に関係ある) / Science subjects ( related to biological subjects)	学部2年生 / 2nd-year undergraduate	19	日本	大阪	あり / Yes, I have.	6	6	6	6	6	6	6	6	6	6	6	6	6	6	6	6	6	6	6	6	6	6	6	2	3	5	2	6	1	1	2	1	6	5	6	1	1	1	1	3	1
5/30/2020 22:12:26	同意します。 / I agree.	男性 / Male	文系/ Humanities subjects	大学院生 / graduate student	25	中国	大阪	あり / Yes, I have.	4	5	5	5	3	5	5	3	4	5	4	3	4	4	4	5	4	5	4	5	5	4	4	5	5	4	5	4	4	3	3	5	4	5	5	5	6	6	6	5	5
6/1/2020 20:32:56	同意します。 / I agree.	女性 / Female	理系 (生物に関係ある) / Science subjects ( related to biological subjects)	学部2年生 / 2nd-year undergraduate	19	日本	奈良	あり / Yes, I have.	6	6	6	6	5	6	1	1	6	6	6	3	5	3	3	3	3	4	2	1	4	6	4	2	4	6	6	2	1	1	1	1	2	5	5	1	1	1	1	4	1
6/1/2020 22:01:01	同意します。 / I agree.	男性 / Male	理系 (生物に関係ない) / Science subjects (not related to biological subjects)	学部1年生 /1st-year undergraduate	20	日本	東京	あり / Yes, I have.	5	6	6	6	5	6	1	6	1	6	6	4	4	1	5	1	2	1	4	4	6	4	5	5	6	6	4	4	3	1	3	2	6	5	5	1	2	2	2	4	4
6/2/2020 15:05:28	同意します。 / I agree.	男性 / Male	理系 (生物に関係ある) / Science subjects ( related to biological subjects)	学部1年生 /1st-year undergraduate	18	日本	静岡	あり / Yes, I have.	1	6	5	2	4	6	1	6	1	2	3	2	6	3	3	1	1	1	5	2	6	1	4	5	1	1	6	1	3	4	1	4	2	4	6	3	6	6	2	2	2
6/2/2020 15:07:55	同意します。 / I agree.	女性 / Female	理系 (生物に関係ある) / Science subjects ( related to biological subjects)	学部2年生 / 2nd-year undergraduate	19	日本	兵庫	あり / Yes, I have.	6	6	6	6	5	6	2	6	6	5	6	3	5	4	5	3	2	2	5	5	3	2	4	4	5	3	3	3	1	1	2	1	2	4	4	2	1	2	3	5	1
6/2/2020 15:08:31	同意します。 / I agree.	女性 / Female	理系 (生物に関係ある) / Science subjects ( related to biological subjects)	学部1年生 /1st-year undergraduate	18	日本	兵庫	あり / Yes, I have.	6	6	6	6	6	6	3	6	6	6	6	3	1	4	6	4	3	4	6	6	6	4	5	4	3	5	3	6	2	1	2	3	4	5	6	1	2	1	2	5	1
6/2/2020 15:16:55	同意します。 / I agree.	男性 / Male	理系 (生物に関係ある) / Science subjects ( related to biological subjects)	学部1年生 /1st-year undergraduate	21	日本	大阪府	あり / Yes, I have.	6	6	6	6	6	6	4	6	4	6	4	3	6	5	5	2	1	2	4	4	2	3	5	4	3	5	4	3	3	3	2	3	3	3	4	1	3	2	3	3	3
6/3/2020 0:06:50	同意します。 / I agree.	女性 / Female	医歯薬系 / Medicine, dentistry, or pharmaceutical science	学部3年生 / 3th-year undergraduate	21	日本	大阪	あり / Yes, I have.	6	6	6	6	6	6	5	6	6	6	6	4	5	5	6	6	5	5	6	4	4	5	5	6	2	5	5	5	4	1	2	2	6	6	6	4	6	3	1	2	5
6/3/2020 0:47:15	同意します。 / I agree.	女性 / Female	医歯薬系 / Medicine, dentistry, or pharmaceutical science	学部3年生 / 3th-year undergraduate	21	日本	大阪	あり / Yes, I have.	6	6	6	6	6	6	5	6	6	6	6	4	5	5	6	6	5	5	6	4	4	5	5	6	2	5	5	5	4	1	2	2	6	6	6	4	6	3	1	2	5
6/3/2020 18:32:19	同意します。 / I agree.	女性 / Female	理系 (生物に関係ある) / Science subjects ( related to biological subjects)	学部2年生 / 2nd-year undergraduate	19	日本	大阪	あり / Yes, I have.	4	5	5	5	5	5	2	4	2	2	4	1	4	2	3	4	1	4	3	5	2	1	3	3	3	1	1	1	2	2	4	4	1	1	6	1	1	2	1	3	4
6/4/2020 13:59:33	同意します。 / I agree.	女性 / Female	理系 (生物に関係ある) / Science subjects ( related to biological subjects)	学部2年生 / 2nd-year undergraduate	19	日本	大阪	あり / Yes, I have.	4	5	5	5	5	5	2	4	2	2	4	1	4	2	3	4	1	4	3	5	2	1	3	3	3	1	1	1	2	2	4	4	1	1	6	1	1	2	1	3	4
6/4/2020 17:23:56	同意します。 / I agree.	女性 / Female	医歯薬系 / Medicine, dentistry, or pharmaceutical science	大学院生 / graduate student	29	Chinese	大阪	あり / Yes, I have.	6	6	6	6	6	6	6	6	6	6	6	6	6	6	6	6	6	6	6	4	2	6	6	4	6	1	4	6	1	1	1	1	5	5	6	1	2	2	2	3	1
6/4/2020 17:33:53	同意します。 / I agree.	女性 / Female	医歯薬系 / Medicine, dentistry, or pharmaceutical science	大学院生 / graduate student	24	中国	大阪	あり / Yes, I have.	4	6	6	6	6	6	3	6	5	2	6	3	6	6	6	5	3	5	2	1	3	3	2	1	1	1	1	4	1	1	1	1	5	5	6	1	1	1	6	6	4
6/4/2020 17:50:18	同意します。 / I agree.	女性 / Female	文系/ Humanities subjects	大学院生 / graduate student	24	China	大阪市	あり / Yes, I have.	1	6	5	4	1	5	3	6	6	4	3	3	5	3	3	1	1	1	3	3	3	5	6	3	4	4	3	1	1	1	1	1	5	4	4	3	3	3	2	4	3
6/4/2020 19:11:29	同意します。 / I agree.	女性 / Female	文系/ Humanities subjects	大学院生 / graduate student	23	中国	大阪	あり / Yes, I have.	5	6	6	6	6	5	3	5	5	3	3	3	4	5	3	4	4	4	3	3	4	6	4	4	4	4	4	4	1	1	2	3	3	5	5	1	1	1	1	3	2
6/4/2020 21:38:57	同意します。 / I agree.	女性 / Female	文系/ Humanities subjects	その他 / Others	24	中国	大阪	あり / Yes, I have.	5	6	6	6	6	6	4	5	3	3	6	4	3	5	6	2	3	1	3	2	5	2	3	4	2	2	5	1	1	2	1	1	4	5	6	1	1	1	1	6	2
6/5/2020 9:24:41	同意します。 / I agree.	男性 / Male	文系/ Humanities subjects	大学院生 / graduate student, その他 / Others	23	中国	大阪	あり / Yes, I have.	6	6	6	6	6	6	6	6	6	6	6	6	6	6	6	5	4	3	6	6	6	5	4	6	5	4	4	4	4	3	3	4	6	4	6	3	4	3	3	5	5
6/7/2020 17:38:08	同意します。 / I agree.	女性 / Female	文系/ Humanities subjects	学部3年生 / 3th-year undergraduate	20	日本	兵庫	あり / Yes, I have.	6	6	4	5	1	6	6	2	2	3	4	2	1	2	5	3	3	1	5	3	5	6	5	5	5	6	3	6	4	3	1	3	5	6	6	1	1	1	2	4	1
6/10/2020 16:41:10	同意します。 / I agree.	男性 / Male	文系/ Humanities subjects	大学院生 / graduate student	24	中国	兵庫	あり / Yes, I have.	6	6	6	6	6	6	6	6	6	6	6	6	6	6	6	6	6	3	6	6	6	6	6	3	1	3	3	3	1	1	1	1	6	4	6	1	4	5	1	4	1
6/10/2020 22:18:41	同意します。 / I agree.	男性 / Male	理系 (生物に関係ない) / Science subjects (not related to biological subjects)	大学院生 / graduate student	27	中国	兵庫県	あり / Yes, I have.	3	6	5	5	6	6	4	6	4	3	6	4	6	4	6	4	5	3	4	4	5	6	3	2	3	3	2	5	1	4	1	1	4	6	4	1	3	1	1	2	2
6/13/2020 23:24:31	同意します。 / I agree.	女性 / Female	理系 (生物に関係ある) / Science subjects ( related to biological subjects)	学部3年生 / 3th-year undergraduate	20	日本	滋賀	なし / No, I have not.	3	6	6	6	6	6	6	6	6	3	6	2	6	2	6	2	2	1	5	6	4	4	5	3	3	5	4	3	6	5	5	5	2	4	1	5	1	1	1	1	6
6/14/2020 0:41:56	同意します。 / I agree.	女性 / Female	理系 (生物に関係ある) / Science subjects ( related to biological subjects)	学部3年生 / 3th-year undergraduate	20	日本	滋賀	なし / No, I have not.	3	6	6	6	6	6	6	6	6	3	6	2	6	2	6	2	2	1	5	6	4	4	5	3	3	5	4	3	6	5	5	5	2	4	1	5	1	1	1	1	6
6/29/2020 10:29:25	同意します。 / I agree.	女性 / Female	理系 (生物に関係ある) / Science subjects ( related to biological subjects)	学部3年生 / 3th-year undergraduate	20	日本	大阪	あり / Yes, I have.	4	6	6	6	6	6	4	6	5	4	6	3	6	4	6	6	3	5	3	4	3	3	5	2	6	6	4	3	1	1	2	1	3	5	6	1	1	1	1	5	1
6/29/2020 10:38:04	同意します。 / I agree.	男性 / Male	理系 (生物に関係ない) / Science subjects (not related to biological subjects), 理系 (生物に関係ある) / Science subjects ( related to biological subjects)	学部3年生 / 3th-year undergraduate	21	日本	大阪府	あり / Yes, I have.	4	5	5	5	4	5	2	5	5	2	5	3	4	2	4	4	2	2	4	4	2	4	4	3	2	1	5	2	5	4	4	5	2	2	5	3	5	3	2	2	5
6/29/2020 10:39:12	同意します。 / I agree.	女性 / Female	理系 (生物に関係ある) / Science subjects ( related to biological subjects)	学部3年生 / 3th-year undergraduate	20	日本	大阪	あり / Yes, I have.	6	6	6	6	6	6	6	6	6	6	6	6	6	6	6	6	6	6	6	6	6	6	6	6	6	6	6	6	6	6	6	6	6	6	6	6	6	6	6	6	1
6/29/2020 10:39:59	同意します。 / I agree.	女性 / Female	理系 (生物に関係ある) / Science subjects ( related to biological subjects)	学部3年生 / 3th-year undergraduate	20	日本	大阪	あり / Yes, I have.	5	6	6	6	6	6	5	6	6	6	5	3	4	3	5	4	3	3	3	5	5	5	4	4	4	4	6	6	3	1	4	1	5	6	5	1	1	1	2	4	3
6/29/2020 10:40:06	同意します。 / I agree.	女性 / Female	理系 (生物に関係ある) / Science subjects ( related to biological subjects)	学部3年生 / 3th-year undergraduate	20	日本	大阪	あり / Yes, I have.	4	6	6	6	6	6	4	6	5	4	6	3	6	4	6	6	3	5	3	4	3	3	5	2	6	6	4	3	1	1	2	1	3	5	6	1	1	1	1	5	1
6/29/2020 10:41:57	同意します。 / I agree.	男性 / Male	理系 (生物に関係ある) / Science subjects ( related to biological subjects)	学部3年生 / 3th-year undergraduate	21	日本	静岡	あり / Yes, I have.	5	5	5	5	5	5	4	5	5	5	6	4	4	4	4	5	4	5	5	5	5	5	5	4	5	6	4	4	1	1	1	1	5	5	5	1	4	3	4	4	4
6/29/2020 10:42:13	同意します。 / I agree.	女性 / Female	理系 (生物に関係ある) / Science subjects ( related to biological subjects)	学部3年生 / 3th-year undergraduate	20	日本	三重	あり / Yes, I have.	2	5	6	5	3	6	1	6	3	5	4	3	5	3	5	4	2	4	4	4	4	5	5	2	4	6	3	4	3	4	3	3	3	5	3	4	4	3	2	6	3
6/29/2020 10:49:24	同意します。 / I agree.	女性 / Female	理系 (生物に関係ある) / Science subjects ( related to biological subjects)	学部3年生 / 3th-year undergraduate	21	日本	兵庫	あり / Yes, I have.	4	6	6	6	6	6	3	6	6	5	6	2	5	3	5	3	2	2	4	1	3	5	3	6	3	6	6	6	2	1	1	1	4	6	4	6	4	3	1	5	3
6/29/2020 11:04:45	同意します。 / I agree.	男性 / Male	理系 (生物に関係ある) / Science subjects ( related to biological subjects)	学部4年生 / 4th-year undergraduate	21	日本	大阪	あり / Yes, I have.	6	6	6	6	6	6	4	6	6	6	6	4	6	1	6	3	1	4	4	6	6	6	6	4	4	6	6	6	1	1	1	1	1	6	6	1	1	1	6	4	1
6/29/2020 11:13:02	同意します。 / I agree.	女性 / Female	理系 (生物に関係ある) / Science subjects ( related to biological subjects)	学部3年生 / 3th-year undergraduate	20	日本	大阪府	あり / Yes, I have.	6	6	6	6	6	6	4	6	6	5	6	4	6	6	6	5	5	6	5	5	4	5	5	4	4	4	4	6	1	1	1	1	5	6	6	2	2	2	4	5	5
6/29/2020 11:14:02	同意します。 / I agree.	女性 / Female	理系 (生物に関係ある) / Science subjects ( related to biological subjects)	学部3年生 / 3th-year undergraduate	21	日本	兵庫	あり / Yes, I have.	6	6	6	6	6	6	5	6	6	6	6	1	2	2	2	5	2	5	1	1	2	6	2	4	6	6	2	2	1	4	4	3	2	5	5	5	5	5	6	4	3
6/29/2020 11:28:23	同意します。 / I agree.	男性 / Male	理系 (生物に関係ある) / Science subjects ( related to biological subjects)	学部3年生 / 3th-year undergraduate	21	日本	大阪	あり / Yes, I have.	3	6	6	6	5	6	4	6	4	2	5	4	6	5	5	3	3	4	4	4	2	3	5	4	3	5	3	5	2	1	2	2	5	5	3	2	2	4	2	2	3
6/29/2020 12:49:04	同意します。 / I agree.	女性 / Female	理系 (生物に関係ある) / Science subjects ( related to biological subjects)	学部3年生 / 3th-year undergraduate	20	日本	大阪	あり / Yes, I have.	4	6	5	5	5	6	5	6	3	6	6	5	5	5	5	2	1	1	4	4	5	5	5	4	5	6	6	3	6	4	3	5	3	2	2	2	5	6	3	4	2
6/29/2020 13:27:19	同意します。 / I agree.	男性 / Male	理系 (生物に関係ある) / Science subjects ( related to biological subjects)	学部3年生 / 3th-year undergraduate	20	日本	大阪府	あり / Yes, I have.	4	6	6	6	6	6	1	6	3	1	4	5	6	5	6	5	3	1	4	5	2	5	5	3	6	6	4	5	1	1	1	2	5	6	5	2	1	1	2	5	1
6/29/2020 14:12:34	同意します。 / I agree.	男性 / Male	理系 (生物に関係ある) / Science subjects ( related to biological subjects)	学部3年生 / 3th-year undergraduate	21	日本	大阪	あり / Yes, I have.	3	6	6	6	5	6	4	6	4	2	5	4	6	5	5	3	3	4	4	4	2	3	5	4	3	5	3	5	2	1	2	2	5	5	3	2	2	4	2	2	3
6/29/2020 17:21:35	同意します。 / I agree.	女性 / Female	理系 (生物に関係ある) / Science subjects ( related to biological subjects)	学部3年生 / 3th-year undergraduate	20	日本	大阪	あり / Yes, I have.	5	6	6	6	6	6	5	6	6	6	5	3	4	3	5	4	3	3	3	5	5	5	4	4	4	4	6	6	3	1	4	1	5	6	5	1	1	1	2	4	3
6/29/2020 19:15:56	同意します。 / I agree.	男性 / Male	理系 (生物に関係ある) / Science subjects ( related to biological subjects)	学部4年生 / 4th-year undergraduate	22	日本	大阪府	あり / Yes, I have.	6	6	6	6	6	6	6	6	6	4	6	3	6	6	5	4	1	2	4	5	5	6	6	5	6	6	5	3	1	1	1	1	3	6	5	1	1	1	1	3	3
6/30/2020 9:40:41	同意します。 / I agree.	女性 / Female	理系 (生物に関係ある) / Science subjects ( related to biological subjects)	学部3年生 / 3th-year undergraduate	20	日本	大阪	あり / Yes, I have.	4	5	6	4	3	5	2	4	1	1	6	3	3	1	4	4	1	2	2	1	1	2	4	2	2	2	3	4	4	1	1	2	4	4	5	2	1	1	3	6	1
6/30/2020 12:02:49	同意します。 / I agree.	女性 / Female	理系 (生物に関係ある) / Science subjects ( related to biological subjects)	学部3年生 / 3th-year undergraduate	20	日本	大阪	あり / Yes, I have.	6	6	6	6	6	6	6	6	6	6	6	6	6	6	6	6	6	6	6	6	6	6	6	6	6	6	6	6	6	6	6	6	6	6	6	6	6	6	6	6	1
7/2/2020 22:47:18	同意します。 / I agree.	男性 / Male	理系 (生物に関係ある) / Science subjects ( related to biological subjects)	学部3年生 / 3th-year undergraduate	24	Japan	Osaka	あり / Yes, I have.	1	6	6	1	6	1	1	6	1	1	6	1	6	6	6	1	1	1	6	1	6	6	1	6	1	1	6	1	6	1	6	6	6	6	1	1	1	1	1	6	1
7/4/2020 21:44:30	同意します。 / I agree.	男性 / Male	理系 (生物に関係ある) / Science subjects ( related to biological subjects)	学部3年生 / 3th-year undergraduate	20	日本	大阪	あり / Yes, I have.	4	6	6	6	6	6	4	6	6	3	6	4	6	6	6	6	4	6	3	1	6	3	2	3	5	5	5	6	4	3	3	4	3	4	5	4	4	3	4	4	3
7/5/2020 23:27:32	同意します。 / I agree.	女性 / Female	理系 (生物に関係ある) / Science subjects ( related to biological subjects)	学部3年生 / 3th-year undergraduate	20	日本	大阪	あり / Yes, I have.	6	6	6	6	6	6	6	6	6	6	6	6	6	6	6	6	6	6	6	6	6	6	6	6	6	6	6	6	6	6	6	6	6	6	6	6	6	6	6	6	1
7/7/2020 8:38:00	同意します。 / I agree.	女性 / Female	医歯薬系 / Medicine, dentistry, or pharmaceutical science	学部2年生 / 2nd-year undergraduate	19	日本	大阪	あり / Yes, I have.	6	6	5	4	5	5	1	6	6	3	5	2	3	4	4	2	1	1	3	3	4	4	4	3	3	3	3	2	2	2	2	1	5	6	5	4	5	3	2	3	3
7/7/2020 8:57:04	同意します。 / I agree.	女性 / Female	医歯薬系 / Medicine, dentistry, or pharmaceutical science	学部2年生 / 2nd-year undergraduate	19	日本	大阪	あり / Yes, I have.	5	5	5	5	5	5	5	5	5	4	5	2	5	4	5	4	3	3	4	3	2	4	4	4	3	4	3	3	2	3	3	2	4	4	5	2	3	2	4	4	2
7/7/2020 14:55:52	同意します。 / I agree.	男性 / Male	医歯薬系 / Medicine, dentistry, or pharmaceutical science	学部2年生 / 2nd-year undergraduate	20	日本	京都	あり / Yes, I have.	6	6	6	5	6	6	3	6	5	5	5	3	6	5	6	4	4	2	5	4	4	5	3	2	2	2	4	5	2	2	2	1	1	6	5	1	2	2	2	6	3
7/7/2020 15:30:02	同意します。 / I agree.	男性 / Male	医歯薬系 / Medicine, dentistry, or pharmaceutical science	学部2年生 / 2nd-year undergraduate	20	日本	大阪府	あり / Yes, I have.	5	5	4	3	5	5	5	6	6	4	5	4	5	4	5	5	4	5	5	4	4	3	4	4	4	5	5	4	4	4	5	4	6	4	4	4	3	3	3	3	4
7/7/2020 16:25:29	同意します。 / I agree.	男性 / Male	医歯薬系 / Medicine, dentistry, or pharmaceutical science	学部2年生 / 2nd-year undergraduate	20	日本	大阪	あり / Yes, I have.	6	6	6	6	6	6	6	6	6	6	6	6	6	6	6	6	6	6	6	6	6	6	6	6	6	6	6	6	6	6	6	6	6	6	6	6	6	6	6	6	6
7/7/2020 16:29:01	同意します。 / I agree.	女性 / Female	文系/ Humanities subjects	学部1年生 /1st-year undergraduate	18	日本	千葉	あり / Yes, I have.	6	6	6	5	6	6	4	6	6	1	4	3	2	2	5	1	1	1	3	4	5	1	2	4	6	6	2	2	2	1	4	1	6	5	5	1	1	1	1	1	1
7/7/2020 16:40:59	同意します。 / I agree.	女性 / Female	文系/ Humanities subjects	大学院生 / graduate student	32	中国	東京	あり / Yes, I have.	6	6	6	6	1	6	1	6	6	5	6	5	5	6	6	4	5	5	6	6	6	4	6	4	1	1	4	5	1	1	1	1	6	6	6	1	1	3	1	6	1
7/7/2020 16:47:47	同意します。 / I agree.	女性 / Female	文系/ Humanities subjects	学部1年生 /1st-year undergraduate	18	日本	長崎	あり / Yes, I have.	1	4	4	4	1	4	2	6	6	3	5	3	2	2	5	4	2	2	3	3	3	2	3	1	5	6	3	2	5	3	4	4	4	4	2	5	6	1	5	6	3
7/7/2020 16:56:53	同意します。 / I agree.	女性 / Female	文系/ Humanities subjects	学部1年生 /1st-year undergraduate	19	日本	宮城	あり / Yes, I have.	3	5	4	3	3	6	2	6	4	6	6	3	1	1	2	1	1	1	4	4	4	5	6	2	1	2	1	1	2	1	1	1	1	2	5	1	4	1	2	6	3
7/7/2020 17:18:30	同意します。 / I agree.	男性 / Male	医歯薬系 / Medicine, dentistry, or pharmaceutical science	学部2年生 / 2nd-year undergraduate	19	日本	大阪	あり / Yes, I have.	6	5	6	6	6	6	1	6	6	6	6	1	6	6	6	6	2	5	1	1	1	4	3	1	2	2	2	2	2	2	4	3	2	5	5	6	2	1	5	6	2
7/7/2020 17:51:14	同意します。 / I agree.	男性 / Male	文系/ Humanities subjects	学部1年生 /1st-year undergraduate	18	日本	神奈川	あり / Yes, I have.	5	6	6	6	6	6	2	6	3	3	6	5	2	5	6	2	5	1	5	5	4	3	5	5	5	5	3	4	2	2	4	1	4	5	6	1	2	2	3	5	3
7/7/2020 18:32:56	同意します。 / I agree.	女性 / Female	文系/ Humanities subjects	学部1年生 /1st-year undergraduate	21	日本	千葉	あり / Yes, I have.	5	6	4	4	5	6	1	6	4	1	6	3	3	2	4	1	1	2	4	6	4	1	5	4	3	3	3	5	3	5	5	2	1	6	6	1	4	5	3	5	1
7/7/2020 18:44:59	同意します。 / I agree.	女性 / Female	文系/ Humanities subjects	学部1年生 /1st-year undergraduate	19	日本	東京	あり / Yes, I have.	5	6	6	6	6	6	5	6	6	4	6	5	3	6	6	1	4	1	6	6	4	5	6	2	3	3	1	4	1	1	2	1	2	4	4	1	3	3	5	6	2
7/7/2020 18:49:20	同意します。 / I agree.	女性 / Female	文系/ Humanities subjects	学部1年生 /1st-year undergraduate	18	日本	千葉	あり / Yes, I have.	3	6	6	6	4	5	4	6	6	4	6	4	4	2	4	1	2	1	5	4	3	3	3	2	3	3	4	2	1	2	1	2	4	4	5	1	1	1	1	1	1
7/7/2020 18:58:19	同意します。 / I agree.	男性 / Male	文系/ Humanities subjects	学部1年生 /1st-year undergraduate	20	日本	埼玉	あり / Yes, I have.	6	6	6	6	6	6	6	6	6	6	6	6	1	6	6	6	3	1	6	6	6	6	6	2	5	5	1	2	1	1	1	1	4	6	6	1	1	1	5	5	1
7/7/2020 19:27:19	同意します。 / I agree.	男性 / Male	医歯薬系 / Medicine, dentistry, or pharmaceutical science	学部5年生以上 / 5th-year above undergraduate	24	日本	大阪	なし / No, I have not.	6	6	6	6	6	6	5	6	6	6	6	6	6	6	6	6	6	6	6	6	2	6	6	5	5	6	6	6	4	1	4	3	5	6	6	2	4	4	2	4	4
7/7/2020 19:43:18	同意します。 / I agree.	女性 / Female	文系/ Humanities subjects	学部3年生 / 3th-year undergraduate	20	日本	大阪	あり / Yes, I have.	6	6	6	6	6	6	2	6	6	1	6	3	3	4	4	2	1	1	5	4	6	3	6	4	5	5	5	3	3	5	2	3	5	6	5	1	1	3	3	1	3
7/7/2020 20:20:20	同意します。 / I agree.	女性 / Female	文系/ Humanities subjects	学部1年生 /1st-year undergraduate	18	日本	静岡	あり / Yes, I have.	3	6	6	6	5	6	1	6	6	2	6	4	2	6	6	1	1	1	5	4	6	1	4	3	4	2	3	2	2	2	4	3	4	6	2	5	5	1	2	3	1
7/7/2020 20:20:55	同意します。 / I agree.	男性 / Male	文系/ Humanities subjects	学部1年生 /1st-year undergraduate	19	日本	山梨県	あり / Yes, I have.	3	6	6	6	6	6	4	6	2	5	6	3	4	4	4	2	2	1	6	6	6	4	5	1	3	3	2	4	2	1	2	1	6	6	6	1	4	2	3	6	5
7/7/2020 20:29:36	同意します。 / I agree.	男性 / Male, 女性 / Female	文系/ Humanities subjects	学部4年生 / 4th-year undergraduate	22	日本	大阪	あり / Yes, I have.	6	6	6	6	6	6	3	6	6	6	6	1	5	6	5	4	4	1	5	5	1	5	5	4	1	1	2	5	3	1	1	1	6	5	5	1	5	2	4	4	1
7/7/2020 20:33:21	同意します。 / I agree.	男性 / Male	文系/ Humanities subjects	学部1年生 /1st-year undergraduate	19	日本	東京都	あり / Yes, I have.	6	6	6	6	6	6	6	6	6	6	6	1	6	6	6	1	2	1	4	6	1	1	1	1	6	6	1	1	1	6	1	6	6	1	6	1	1	1	1	6	1
7/7/2020 20:57:17	同意します。 / I agree.	男性 / Male	文系/ Humanities subjects	学部1年生 /1st-year undergraduate	19	日本	千葉	あり / Yes, I have.	2	6	6	6	6	6	2	6	6	6	6	3	2	1	6	1	6	2	3	1	6	1	3	6	2	5	3	5	1	1	1	2	3	2	5	1	3	1	3	5	3
7/7/2020 20:58:36	同意します。 / I agree.	女性 / Female	理系 (生物に関係ない) / Science subjects (not related to biological subjects)	大学院生 / graduate student	23	日本	大阪	あり / Yes, I have.	5	5	5	5	5	6	6	6	6	1	6	3	3	2	4	1	2	2	4	4	6	4	3	2	4	5	2	4	3	2	2	3	3	4	6	1	2	1	3	2	3
7/7/2020 21:12:55	同意します。 / I agree.	女性 / Female	文系/ Humanities subjects	学部1年生 /1st-year undergraduate	18	日本	愛媛	あり / Yes, I have.	6	6	6	6	6	6	6	6	6	6	6	5	5	5	5	4	4	2	6	6	6	2	6	4	6	6	6	4	1	1	1	1	6	6	6	1	2	1	1	4	1
7/7/2020 21:13:06	同意します。 / I agree.	女性 / Female	文系/ Humanities subjects	学部1年生 /1st-year undergraduate	19	日本	東京	あり / Yes, I have.	4	6	6	6	3	6	5	6	6	3	6	3	4	3	4	3	3	1	3	5	3	6	1	3	3	3	3	4	1	1	1	1	2	6	6	1	1	1	1	2	1
7/7/2020 21:13:15	同意します。 / I agree.	女性 / Female	文系/ Humanities subjects	学部1年生 /1st-year undergraduate	19	日本	東京	あり / Yes, I have.	4	6	6	6	3	6	5	6	6	3	6	3	4	3	4	3	3	1	3	5	3	6	1	3	3	3	3	4	1	1	1	1	2	6	6	1	1	1	1	2	1
7/7/2020 21:30:12	同意します。 / I agree.	女性 / Female	医歯薬系 / Medicine, dentistry, or pharmaceutical science	学部2年生 / 2nd-year undergraduate	20	日本	大阪	あり / Yes, I have.	5	6	6	6	6	6	6	6	6	6	6	5	6	5	6	4	1	4	5	5	6	5	6	3	2	6	2	1	1	1	2	1	6	6	4	3	2	2	3	5	1
7/7/2020 21:32:42	同意します。 / I agree.	男性 / Male	文系/ Humanities subjects	学部1年生 /1st-year undergraduate	18	日本	千葉	あり / Yes, I have.	5	6	6	6	6	6	5	6	6	4	6	5	4	4	6	2	5	2	6	6	6	4	4	5	6	6	5	5	1	2	1	1	3	6	4	3	2	2	3	3	4
7/7/2020 21:46:09	同意します。 / I agree.	女性 / Female	文系/ Humanities subjects	学部1年生 /1st-year undergraduate	18	日本	埼玉	あり / Yes, I have.	6	6	6	6	6	3	6	6	6	4	6	3	3	3	3	2	2	1	5	5	5	4	6	4	6	6	4	3	1	1	1	1	6	6	6	1	1	2	1	4	1
7/7/2020 22:19:22	同意します。 / I agree.	男性 / Male	文系/ Humanities subjects	学部1年生 /1st-year undergraduate	19	日本	埼玉	あり / Yes, I have.	5	6	6	6	6	6	4	6	6	4	6	4	2	5	3	1	3	1	4	5	6	4	5	4	3	3	1	3	1	1	2	1	2	3	4	1	3	1	1	1	2
7/7/2020 23:46:54	同意します。 / I agree.	女性 / Female	文系/ Humanities subjects	学部1年生 /1st-year undergraduate	18	日本	千葉	あり / Yes, I have.	4	5	5	4	2	5	2	5	5	4	5	4	4	3	4	2	3	1	3	2	2	4	3	2	1	1	3	3	3	4	1	4	2	5	6	3	1	1	1	3	2
7/8/2020 0:22:51	同意します。 / I agree.	男性 / Male	文系/ Humanities subjects	学部1年生 /1st-year undergraduate	18	日本	千葉	あり / Yes, I have.	6	6	6	6	6	6	6	6	6	5	6	5	3	3	6	4	4	1	6	5	6	4	5	5	3	3	6	6	1	1	1	1	5	6	6	1	2	2	2	6	1
7/8/2020 0:27:40	同意します。 / I agree.	男性 / Male	文系/ Humanities subjects	学部1年生 /1st-year undergraduate	18	日本	神奈川県	あり / Yes, I have.	4	6	6	5	5	6	3	6	5	3	6	4	3	4	5	2	5	2	5	5	5	4	3	3	4	5	5	4	2	1	2	1	5	6	4	2	4	3	1	5	3
7/8/2020 9:38:12	同意します。 / I agree.	女性 / Female	文系/ Humanities subjects	学部1年生 /1st-year undergraduate	18	日本	北海道	あり / Yes, I have.	2	6	6	4	2	5	2	5	5	3	5	4	2	2	5	2	2	2	4	5	3	2	5	2	3	3	2	3	4	2	3	2	4	4	5	2	2	1	2	5	1
7/8/2020 11:44:58	同意します。 / I agree.	女性 / Female	医歯薬系 / Medicine, dentistry, or pharmaceutical science	学部2年生 / 2nd-year undergraduate	19	日本	大阪	あり / Yes, I have.	6	6	5	5	5	5	1	6	6	5	6	5	5	5	5	4	3	3	5	2	6	6	4	2	3	3	2	4	2	2	3	2	4	6	6	3	2	1	1	5	1
7/8/2020 11:59:30	同意します。 / I agree.	男性 / Male	医歯薬系 / Medicine, dentistry, or pharmaceutical science	大学院生 / graduate student	22	日本	滋賀	あり / Yes, I have.	5	6	5	3	4	5	2	6	5	4	5	4	4	4	5	5	3	3	3	3	3	4	3	4	4	5	3	3	3	3	3	3	4	4	4	2	4	3	3	3	3
7/8/2020 16:03:15	同意します。 / I agree.	女性 / Female	文系/ Humanities subjects	学部1年生 /1st-year undergraduate	18	日本	千葉	あり / Yes, I have.	6	6	6	6	5	6	4	6	6	6	6	4	4	6	6	2	3	1	6	6	4	4	5	2	5	6	3	5	3	3	3	2	4	5	6	3	2	1	3	4	1
7/8/2020 16:07:16	同意します。 / I agree.	女性 / Female	文系/ Humanities subjects	学部1年生 /1st-year undergraduate	19	日本	岐阜県	あり / Yes, I have.	4	6	6	6	5	6	3	6	6	4	6	5	2	2	4	3	5	1	6	4	3	6	4	3	3	3	3	4	1	2	2	1	4	4	6	1	4	4	2	4	2
7/8/2020 16:08:52	同意します。 / I agree.	男性 / Male	文系/ Humanities subjects	学部1年生 /1st-year undergraduate	18	日本	石川県	あり / Yes, I have.	6	6	4	6	6	6	6	2	6	1	6	2	6	4	6	3	4	5	5	6	5	6	4	3	6	6	4	3	5	3	4	5	4	4	4	5	4	3	6	1	4
7/8/2020 16:11:17	同意します。 / I agree.	女性 / Female	文系/ Humanities subjects	学部1年生 /1st-year undergraduate	19	日本	石川	あり / Yes, I have.	6	6	6	6	6	5	4	6	6	3	6	5	2	2	5	1	4	1	5	5	5	6	5	4	5	3	3	5	2	1	4	2	5	6	6	1	2	2	1	1	2
7/8/2020 16:21:19	同意します。 / I agree.	男性 / Male	医歯薬系 / Medicine, dentistry, or pharmaceutical science	学部2年生 / 2nd-year undergraduate	19	Japan	奈良	あり / Yes, I have.	5	6	6	6	6	5	3	6	6	6	6	6	6	3	6	6	6	6	4	4	1	5	3	5	3	3	5	1	4	2	3	2	5	3	4	1	2	4	2	6	2
7/8/2020 16:25:09	同意します。 / I agree.	男性 / Male	文系/ Humanities subjects	学部1年生 /1st-year undergraduate	19	Japan	千葉県	あり / Yes, I have.	1	6	6	6	1	6	1	6	6	6	6	4	2	1	4	1	6	5	6	5	3	5	6	3	1	1	1	1	1	1	2	1	5	5	6	1	1	1	1	6	4
7/8/2020 16:41:21	同意します。 / I agree.	女性 / Female	文系/ Humanities subjects	学部1年生 /1st-year undergraduate	18	日本	東京都	あり / Yes, I have.	6	6	6	6	6	6	1	6	6	1	4	4	1	1	4	1	5	1	6	6	6	1	6	1	4	6	4	6	4	2	3	3	2	6	6	2	1	3	6	6	2
7/8/2020 17:18:45	同意します。 / I agree.	男性 / Male	文系/ Humanities subjects	学部1年生 /1st-year undergraduate	19	日本	長崎	あり / Yes, I have.	4	6	2	6	6	6	6	6	2	1	5	4	3	1	4	1	3	2	5	5	4	5	4	5	3	3	2	3	4	2	3	2	4	5	6	1	1	2	1	4	1
7/8/2020 17:26:32	同意します。 / I agree.	女性 / Female	文系/ Humanities subjects	学部1年生 /1st-year undergraduate	19	Japan	Tokyo	あり / Yes, I have.	4	6	6	5	5	5	3	5	5	5	5	4	3	4	5	2	2	4	4	3	3	3	4	2	5	4	4	2	1	1	1	1	4	5	5	2	2	2	1	5	2
7/8/2020 21:54:37	同意します。 / I agree.	男性 / Male	文系/ Humanities subjects	学部4年生 / 4th-year undergraduate	22	中国	大阪	あり / Yes, I have.	3	6	6	4	1	6	6	6	6	6	6	4	6	4	5	3	1	1	6	4	3	5	5	5	6	5	4	5	2	3	4	2	3	5	2	3	2	2	3	4	5
7/8/2020 23:34:52	同意します。 / I agree.	男性 / Male	文系/ Humanities subjects	学部3年生 / 3th-year undergraduate	23	ベトナム	東京都豊島区	あり / Yes, I have.	5	6	3	5	2	5	3	5	2	5	6	4	3	5	3	2	3	3	4	4	4	4	4	2	3	2	1	5	1	1	2	1	5	5	6	2	2	3	2	5	1
7/9/2020 2:01:08	同意します。 / I agree.	女性 / Female	文系/ Humanities subjects	学部2年生 / 2nd-year undergraduate	19	日本	東京	あり / Yes, I have.	6	6	6	6	6	6	6	6	6	1	6	2	1	6	6	1	1	1	6	6	1	1	6	4	6	6	1	6	1	1	1	1	1	4	6	6	6	1	1	6	1
7/9/2020 8:13:25	同意します。 / I agree.	男性 / Male	文系/ Humanities subjects	学部1年生 /1st-year undergraduate	19	日本	東京	あり / Yes, I have.	6	6	6	6	6	6	6	6	6	4	6	1	1	1	1	1	5	1	5	5	3	6	5	3	6	6	4	3	1	1	1	1	6	6	5	1	6	5	3	4	1
7/9/2020 9:44:07	同意します。 / I agree.	女性 / Female	理系 (生物に関係ない) / Science subjects (not related to biological subjects)	学部1年生 /1st-year undergraduate	18	日本	兵庫	あり / Yes, I have.	5	6	6	6	1	6	1	6	6	1	6	4	6	1	6	1	1	1	3	4	6	1	5	1	1	1	1	4	1	1	1	1	4	6	6	1	2	1	1	5	1
7/9/2020 9:47:33	同意します。 / I agree.	男性 / Male	理系 (生物に関係ない) / Science subjects (not related to biological subjects)	学部1年生 /1st-year undergraduate	19	Japan	大阪	あり / Yes, I have.	1	6	6	5	5	6	2	6	6	4	5	2	2	3	3	2	2	3	4	1	4	4	3	3	2	4	2	4	1	2	1	1	5	4	6	1	1	1	1	4	1
7/9/2020 10:13:26	同意します。 / I agree.	女性 / Female	文系/ Humanities subjects	学部1年生 /1st-year undergraduate	18	japan	Shizuoka	あり / Yes, I have.	3	5	5	6	4	6	2	6	6	2	6	2	2	2	2	2	4	2	4	5	4	3	5	4	2	2	2	3	2	2	2	2	4	5	5	3	4	4	2	3	2
7/9/2020 10:26:21	同意します。 / I agree.	女性 / Female	理系 (生物に関係ない) / Science subjects (not related to biological subjects)	学部1年生 /1st-year undergraduate	18	日本	大阪	あり / Yes, I have.	6	6	6	6	6	6	5	6	6	6	6	2	4	5	4	3	2	1	6	5	4	5	3	3	4	4	3	4	1	1	2	1	4	6	4	1	4	1	1	4	3
7/9/2020 10:39:57	同意します。 / I agree.	女性 / Female	文系/ Humanities subjects	学部1年生 /1st-year undergraduate	18	日本	埼玉県	あり / Yes, I have.	4	6	6	6	6	6	4	6	6	3	6	1	5	4	6	2	2	1	5	4	1	6	5	3	4	5	4	4	1	1	1	1	4	5	6	1	1	2	1	6	2
7/9/2020 12:33:40	同意します。 / I agree.	男性 / Male	理系 (生物に関係ある) / Science subjects ( related to biological subjects)	学部1年生 /1st-year undergraduate	18	日本	茨城県	あり / Yes, I have.	2	6	6	6	6	6	3	6	6	6	5	4	6	6	6	5	3	4	5	4	4	6	5	4	4	5	4	6	4	3	2	3	5	5	6	3	4	4	3	5	3
7/9/2020 13:25:14	同意します。 / I agree.	女性 / Female	文系/ Humanities subjects	その他 / Others	51	日本	大阪	あり / Yes, I have.	5	6	5	5	5	5	4	5	4	4	5	4	4	4	4	1	3	1	6	6	6	5	6	5	3	1	3	5	1	1	2	2	4	5	5	1	1	1	1	4	4
7/9/2020 15:41:43	同意します。 / I agree.	女性 / Female	理系 (生物に関係ある) / Science subjects ( related to biological subjects)	学部1年生 /1st-year undergraduate	19	日本	兵庫	あり / Yes, I have.	4	5	6	3	5	5	2	6	6	4	6	1	5	4	5	2	1	2	6	6	6	3	6	5	6	6	2	3	4	2	3	1	5	4	2	5	5	2	1	1	3
7/9/2020 16:16:31	同意します。 / I agree.	女性 / Female	医歯薬系 / Medicine, dentistry, or pharmaceutical science	学部2年生 / 2nd-year undergraduate	20	日本	奈良	あり / Yes, I have.	6	6	6	6	6	6	3	6	4	5	6	4	4	4	5	4	2	2	5	5	1	4	5	5	6	6	4	4	4	1	4	2	4	6	6	2	2	1	1	6	3
7/9/2020 16:25:20	同意します。 / I agree.	女性 / Female	文系/ Humanities subjects	学部1年生 /1st-year undergraduate	18	日本	東京	あり / Yes, I have.	5	6	6	6	6	6	6	6	6	6	6	5	5	6	6	1	3	1	6	6	6	6	5	6	6	6	3	2	4	6	2	1	6	6	6	3	1	1	1	4	6
7/9/2020 20:03:51	同意します。 / I agree.	女性 / Female	文系/ Humanities subjects	学部2年生 / 2nd-year undergraduate	21	日本	東京	あり / Yes, I have.	4	6	6	6	6	6	6	6	6	4	6	5	5	6	6	5	6	6	5	5	6	5	6	4	6	6	6	5	2	3	2	4	6	5	5	2	2	1	4	6	2
7/10/2020 10:31:20	同意します。 / I agree.	女性 / Female	医歯薬系 / Medicine, dentistry, or pharmaceutical science	学部3年生 / 3th-year undergraduate	21	日本	広島	あり / Yes, I have.	6	6	6	6	6	6	6	6	6	6	6	6	6	6	6	6	4	6	6	6	6	5	6	3	6	6	4	6	4	3	4	4	6	6	1	4	6	3	4	5	4
7/10/2020 13:50:22	同意します。 / I agree.	男性 / Male	文系/ Humanities subjects	学部1年生 /1st-year undergraduate	19	日本	神奈川	あり / Yes, I have.	4	5	6	4	2	6	3	6	3	2	4	4	5	2	5	1	2	2	4	4	3	3	3	4	3	3	2	2	4	2	4	2	4	4	4	1	3	2	1	3	2
7/10/2020 15:20:59	同意します。 / I agree.	男性 / Male	医歯薬系 / Medicine, dentistry, or pharmaceutical science	学部5年生以上 / 5th-year above undergraduate	24	日本	大阪	あり / Yes, I have.	6	6	6	6	6	6	1	6	6	6	6	4	6	1	6	6	4	4	5	5	6	6	6	4	1	1	2	6	1	1	3	1	3	6	4	6	6	4	6	5	1
7/10/2020 15:21:29	同意します。 / I agree.	男性 / Male	医歯薬系 / Medicine, dentistry, or pharmaceutical science	学部5年生以上 / 5th-year above undergraduate	24	日本	大阪	あり / Yes, I have.	4	5	6	6	6	6	4	6	5	6	6	5	6	4	6	6	2	2	2	3	2	5	2	2	4	5	4	4	1	3	1	1	5	2	5	1	5	4	1	2	2
7/10/2020 15:26:00	同意します。 / I agree.	女性 / Female	医歯薬系 / Medicine, dentistry, or pharmaceutical science	学部3年生 / 3th-year undergraduate	20	日本	大阪	あり / Yes, I have.	5	6	6	6	6	6	4	6	6	4	6	3	5	5	5	5	3	4	5	4	5	4	4	3	4	6	4	3	1	1	1	2	6	4	5	2	4	2	3	6	3
7/10/2020 15:26:05	同意します。 / I agree.	女性 / Female	医歯薬系 / Medicine, dentistry, or pharmaceutical science	大学院生 / graduate student	23	日本	大阪	なし / No, I have not.	6	6	6	6	6	6	1	6	6	6	6	3	6	4	6	1	1	2	6	6	4	5	5	4	3	4	1	6	2	1	1	2	2	6	3	5	2	2	1	5	2
7/10/2020 15:28:36	同意します。 / I agree.	女性 / Female	医歯薬系 / Medicine, dentistry, or pharmaceutical science	学部3年生 / 3th-year undergraduate	20	日本	大阪	あり / Yes, I have.	5	6	6	6	6	6	4	6	6	4	6	3	5	5	5	5	3	4	5	4	5	4	4	3	4	6	4	3	1	1	1	2	6	4	5	2	4	2	3	6	3
7/10/2020 15:28:42	同意します。 / I agree.	女性 / Female	医歯薬系 / Medicine, dentistry, or pharmaceutical science	学部3年生 / 3th-year undergraduate	22	日本	大阪	あり / Yes, I have.	5	6	6	6	6	6	5	6	6	6	6	4	6	4	5	5	3	4	2	2	5	6	3	3	5	6	5	4	2	2	3	2	4	4	4	3	3	2	4	4	4
7/10/2020 15:37:05	同意します。 / I agree.	女性 / Female	医歯薬系 / Medicine, dentistry, or pharmaceutical science	学部5年生以上 / 5th-year above undergraduate	23	日本	大阪	あり / Yes, I have.	5	6	5	5	5	6	4	6	6	6	6	4	5	4	5	5	3	3	5	5	6	4	5	4	5	6	4	3	3	3	4	3	3	4	3	1	5	1	2	3	3
7/10/2020 15:44:48	同意します。 / I agree.	女性 / Female	文系/ Humanities subjects	学部4年生 / 4th-year undergraduate	22	日本	大阪	あり / Yes, I have.	6	6	5	3	4	6	1	6	2	1	5	1	1	4	4	1	1	1	1	1	1	4	1	2	1	6	2	4	1	1	1	2	4	6	6	2	2	4	1	2	1
7/10/2020 15:52:32	同意します。 / I agree.	女性 / Female	医歯薬系 / Medicine, dentistry, or pharmaceutical science	学部3年生 / 3th-year undergraduate	21	日本	大阪	あり / Yes, I have.	6	6	6	6	6	6	1	6	6	6	6	4	6	6	6	4	1	4	4	4	3	2	5	4	2	2	5	4	5	2	3	2	1	4	1	4	1	1	1	3	1
7/10/2020 16:04:19	同意します。 / I agree.	女性 / Female	医歯薬系 / Medicine, dentistry, or pharmaceutical science	学部5年生以上 / 5th-year above undergraduate	24	日本	大阪	あり / Yes, I have.	4	5	5	5	5	5	4	5	5	5	5	2	4	3	5	4	2	4	4	4	3	2	4	4	4	6	5	3	4	3	5	3	3	4	4	3	4	4	3	4	4
7/10/2020 16:11:06	同意します。 / I agree.	女性 / Female	医歯薬系 / Medicine, dentistry, or pharmaceutical science	大学院生 / graduate student	25	日本	兵庫	なし / No, I have not.	6	6	6	6	6	6	6	6	6	6	6	6	6	6	6	6	4	5	6	6	1	5	4	3	5	6	3	6	1	1	2	1	4	6	6	1	1	1	1	6	1
7/10/2020 16:18:51	同意します。 / I agree.	女性 / Female	文系/ Humanities subjects	学部3年生 / 3th-year undergraduate	20	日本	大阪	あり / Yes, I have.	6	6	6	6	6	6	4	6	6	5	6	5	6	5	5	3	2	1	6	6	6	6	6	3	4	3	4	6	1	1	1	1	3	6	6	1	1	1	1	4	1
7/10/2020 16:24:35	同意します。 / I agree.	女性 / Female	文系/ Humanities subjects	学部2年生 / 2nd-year undergraduate	19	日本	大阪	あり / Yes, I have.	2	6	4	4	3	5	2	4	3	2	5	3	3	1	5	1	1	1	5	5	2	6	4	3	6	6	3	2	3	2	1	4	6	4	4	1	5	2	1	1	4
7/10/2020 16:36:08	同意します。 / I agree.	男性 / Male	医歯薬系 / Medicine, dentistry, or pharmaceutical science	学部3年生 / 3th-year undergraduate	20	日本	大阪	あり / Yes, I have.	5	6	6	6	4	6	1	6	6	4	5	3	5	2	5	3	1	1	2	2	3	2	2	4	1	1	2	2	2	3	2	4	4	3	5	1	1	1	1	3	2
7/10/2020 16:50:48	同意します。 / I agree.	男性 / Male	理系 (生物に関係ない) / Science subjects (not related to biological subjects)	学部3年生 / 3th-year undergraduate	21	日本	滋賀	あり / Yes, I have.	6	6	6	6	6	6	6	6	6	6	6	3	2	6	6	3	1	1	6	4	6	4	5	3	3	3	3	4	3	3	2	2	5	2	6	2	2	2	3	5	2
7/10/2020 16:57:29	同意します。 / I agree.	女性 / Female	医歯薬系 / Medicine, dentistry, or pharmaceutical science	学部4年生 / 4th-year undergraduate	21	日本	大阪	あり / Yes, I have.	6	6	6	6	6	6	1	6	5	6	6	5	6	6	6	5	3	4	4	2	5	5	3	5	2	2	1	5	5	3	5	5	3	6	2	3	4	3	4	2	5
7/10/2020 16:58:43	同意します。 / I agree.	女性 / Female	医歯薬系 / Medicine, dentistry, or pharmaceutical science	学部5年生以上 / 5th-year above undergraduate	24	日本	大阪	あり / Yes, I have.	6	6	3	6	6	6	1	6	6	6	6	3	6	6	6	6	1	4	3	3	4	5	5	4	2	2	4	1	2	2	2	1	3	5	6	2	3	2	4	4	2
7/10/2020 17:15:54	同意します。 / I agree.	女性 / Female	文系/ Humanities subjects	学部4年生 / 4th-year undergraduate	22	中国	奈良	あり / Yes, I have.	3	6	6	6	6	6	6	6	6	6	6	6	6	6	6	2	6	1	6	6	6	6	6	4	2	4	3	6	1	1	1	1	5	6	6	3	5	1	1	6	4
7/10/2020 17:16:06	同意します。 / I agree.	女性 / Female	医歯薬系 / Medicine, dentistry, or pharmaceutical science	学部3年生 / 3th-year undergraduate	21	日本	大阪府	あり / Yes, I have.	1	6	6	6	6	6	1	6	6	6	6	3	6	6	6	6	1	4	6	6	5	6	6	6	1	1	6	6	4	1	4	1	6	6	6	1	1	1	1	6	3
7/10/2020 17:23:25	同意します。 / I agree.	男性 / Male	理系 (生物に関係ある) / Science subjects ( related to biological subjects)	学部3年生 / 3th-year undergraduate	20	日本	大阪府	あり / Yes, I have.	5	5	5	4	5	6	3	6	6	6	6	3	5	4	5	4	2	2	4	4	1	4	4	2	5	4	3	1	4	5	1	2	5	1	5	3	4	4	1	1	3
7/10/2020 18:07:04	同意します。 / I agree.	男性 / Male	文系/ Humanities subjects	学部1年生 /1st-year undergraduate	18	日本	島根	あり / Yes, I have.	6	5	6	5	6	6	3	5	4	2	5	2	3	2	4	1	1	1	5	4	5	4	5	2	6	6	3	2	4	3	3	2	4	4	5	1	2	3	1	1	3
7/10/2020 18:33:32	同意します。 / I agree.	女性 / Female	医歯薬系 / Medicine, dentistry, or pharmaceutical science	学部4年生 / 4th-year undergraduate	21	日本	大阪	あり / Yes, I have.	4	6	6	6	6	6	2	6	6	4	6	3	5	2	6	2	2	3	3	4	5	3	4	4	3	3	3	3	5	5	5	5	6	6	6	6	6	6	2	4	6
7/10/2020 18:48:44	同意します。 / I agree.	男性 / Male	文系/ Humanities subjects	学部1年生 /1st-year undergraduate	18	japan	千葉県	あり / Yes, I have.	6	6	6	6	6	6	1	6	4	1	6	3	1	1	2	1	1	1	2	2	2	1	2	1	5	3	3	2	3	3	2	2	6	2	6	5	3	6	5	1	1
7/10/2020 19:28:45	同意します。 / I agree.	女性 / Female	理系 (生物に関係ある) / Science subjects ( related to biological subjects)	学部1年生 /1st-year undergraduate	18	日本	大阪	あり / Yes, I have.	4	6	6	5	4	6	1	6	1	1	6	3	3	6	5	4	1	1	5	5	1	4	4	5	3	5	4	4	5	3	4	3	3	6	3	4	4	4	2	2	2
7/10/2020 19:31:07	同意します。 / I agree.	男性 / Male	文系/ Humanities subjects	学部1年生 /1st-year undergraduate	18	日本	埼玉	あり / Yes, I have.	4	6	6	6	6	6	4	6	6	6	6	6	6	6	6	1	2	1	1	3	4	5	5	5	5	4	3	6	5	4	3	5	3	3	5	5	4	4	5	2	5
7/10/2020 20:04:11	同意します。 / I agree.	女性 / Female	理系 (生物に関係ある) / Science subjects ( related to biological subjects), 医歯薬系 / Medicine, dentistry, or pharmaceutical science	大学院生 / graduate student	23	日本	大阪府	あり / Yes, I have.	6	6	6	6	6	6	6	6	6	5	6	4	6	6	6	6	4	4	6	6	6	5	6	2	1	1	3	4	2	1	1	1	4	5	4	3	4	3	4	6	2
7/10/2020 20:09:07	同意します。 / I agree.	女性 / Female	文系/ Humanities subjects	学部1年生 /1st-year undergraduate	18	日本	福島	あり / Yes, I have.	6	6	6	6	6	6	6	6	6	1	3	1	1	2	2	1	1	1	5	3	6	3	3	4	6	6	1	4	4	4	2	6	2	4	6	4	5	2	1	1	5
7/10/2020 20:24:56	同意します。 / I agree.	女性 / Female	医歯薬系 / Medicine, dentistry, or pharmaceutical science	学部4年生 / 4th-year undergraduate	21	日本	大阪府	あり / Yes, I have.	6	6	6	6	6	6	5	6	6	6	5	4	6	6	6	4	3	3	5	5	3	6	5	5	6	6	4	4	4	2	4	3	2	5	2	5	6	6	2	1	5
7/10/2020 20:26:07	同意します。 / I agree.	女性 / Female	文系/ Humanities subjects	学部1年生 /1st-year undergraduate	19	日本	福島県	あり / Yes, I have.	6	6	6	6	6	6	5	6	6	6	6	4	2	2	5	1	3	1	3	4	6	4	1	1	2	2	3	3	2	2	4	1	1	4	6	2	1	4	1	5	1
7/10/2020 20:38:09	同意します。 / I agree.	女性 / Female	医歯薬系 / Medicine, dentistry, or pharmaceutical science	学部5年生以上 / 5th-year above undergraduate	22	日本	大阪	なし / No, I have not.	6	6	6	6	6	6	6	6	6	6	6	6	6	6	6	6	6	6	5	5	6	6	5	5	5	5	3	6	2	1	3	1	4	6	6	1	1	1	1	5	2
7/10/2020 20:44:12	同意します。 / I agree.	女性 / Female	文系/ Humanities subjects	学部1年生 /1st-year undergraduate	18	日本	茨城	あり / Yes, I have.	4	6	6	6	4	6	2	6	6	3	6	4	4	6	6	3	3	1	6	5	6	1	6	2	6	6	6	4	4	1	2	1	3	6	6	1	3	3	4	6	1
7/10/2020 21:07:59	同意します。 / I agree.	男性 / Male	文系/ Humanities subjects	学部1年生 /1st-year undergraduate	19	日本	東京	あり / Yes, I have.	1	6	5	5	5	6	4	6	6	3	6	5	3	5	5	2	3	3	5	3	5	5	4	1	3	3	2	5	4	2	4	2	6	5	5	1	6	5	3	2	5
7/10/2020 21:20:24	同意します。 / I agree.	男性 / Male	文系/ Humanities subjects	学部1年生 /1st-year undergraduate	18	日本	埼玉	あり / Yes, I have.	5	6	6	6	6	5	2	6	2	4	6	5	4	5	6	4	3	1	6	5	5	5	5	2	4	6	4	5	1	1	1	1	4	5	5	3	2	2	2	4	4
7/10/2020 21:28:10	同意します。 / I agree.	女性 / Female	医歯薬系 / Medicine, dentistry, or pharmaceutical science	大学院生 / graduate student	24	日本	大阪	なし / No, I have not.	6	6	6	5	6	6	6	6	6	6	6	4	6	5	6	6	3	4	2	2	5	2	4	2	3	3	2	4	5	2	5	4	4	5	4	3	4	4	1	2	3
7/10/2020 22:18:18	同意します。 / I agree.	女性 / Female	医歯薬系 / Medicine, dentistry, or pharmaceutical science	大学院生 / graduate student	23	日本	兵庫	なし / No, I have not.	6	6	6	6	6	6	6	6	6	6	6	5	6	6	6	6	3	3	6	6	6	4	6	4	3	4	5	5	1	1	4	1	4	6	2	6	4	4	2	4	5
7/10/2020 22:35:55	同意します。 / I agree.	女性 / Female	文系/ Humanities subjects	学部1年生 /1st-year undergraduate	19	日本	新潟	あり / Yes, I have.	2	6	6	5	5	6	4	6	5	5	6	4	3	2	5	1	2	1	6	6	5	6	5	3	3	3	4	4	1	2	2	1	3	5	3	4	2	2	2	5	2
7/10/2020 23:05:32	同意します。 / I agree.	女性 / Female	文系/ Humanities subjects	学部1年生 /1st-year undergraduate	19	日本	東京	あり / Yes, I have.	6	6	6	6	2	5	1	6	6	4	6	6	1	1	3	1	1	1	3	4	3	1	6	1	1	6	2	6	1	2	4	3	2	5	5	1	4	4	1	1	1
7/11/2020 0:37:57	同意します。 / I agree.	女性 / Female	理系 (生物に関係ある) / Science subjects ( related to biological subjects)	学部4年生 / 4th-year undergraduate	21	日本	兵庫県	あり / Yes, I have.	3	5	6	6	6	4	2	5	3	5	5	3	6	6	6	6	5	6	4	6	4	4	4	2	4	5	3	3	3	3	5	2	4	3	4	4	2	2	2	3	4
7/11/2020 1:50:47	同意します。 / I agree.	男性 / Male	文系/ Humanities subjects	学部1年生 /1st-year undergraduate	18	日本	栃木県	あり / Yes, I have.	5	6	6	6	6	6	2	6	6	2	6	3	3	1	6	1	1	1	6	6	5	5	5	6	6	4	3	1	2	1	1	2	6	5	2	6	6	6	1	6	2
7/11/2020 8:24:22	同意します。 / I agree.	女性 / Female	医歯薬系 / Medicine, dentistry, or pharmaceutical science	学部5年生以上 / 5th-year above undergraduate	27	日本	兵庫	あり / Yes, I have.	1	6	6	6	4	6	1	6	6	5	6	3	4	4	5	4	1	2	4	5	1	3	5	3	4	4	3	4	5	4	3	2	5	6	5	4	3	2	3	2	2
7/11/2020 12:38:09	同意します。 / I agree.	女性 / Female	医歯薬系 / Medicine, dentistry, or pharmaceutical science	大学院生 / graduate student	29	china	osaka	なし / No, I have not.	6	6	6	1	6	6	2	6	6	6	4	4	5	2	5	4	2	2	4	4	5	5	5	5	2	3	5	6	1	1	2	2	5	6	6	1	2	2	2	2	2
7/11/2020 21:46:42	同意します。 / I agree.	男性 / Male	文系/ Humanities subjects	学部3年生 / 3th-year undergraduate	20	日本	大阪	あり / Yes, I have.	4	6	6	6	6	6	3	6	6	2	5	3	2	3	4	1	1	1	5	4	4	1	5	5	2	2	2	3	3	2	1	2	2	6	5	4	3	3	2	3	4
7/11/2020 21:56:25	同意します。 / I agree.	女性 / Female	文系/ Humanities subjects	学部4年生 / 4th-year undergraduate	21	日本	和歌山	あり / Yes, I have.	2	5	3	3	5	6	4	6	6	2	6	3	2	1	2	1	2	1	4	3	5	2	4	2	5	6	3	2	2	1	2	1	4	6	4	4	3	1	2	6	2
7/11/2020 22:08:55	同意します。 / I agree.	女性 / Female	文系/ Humanities subjects	学部4年生 / 4th-year undergraduate	22	日本	大阪	なし / No, I have not.	6	6	6	6	6	6	6	6	6	1	6	1	4	4	4	1	1	1	4	4	4	3	3	3	3	3	3	1	3	1	3	3	5	5	2	5	5	5	1	3	4
7/11/2020 23:07:05	同意します。 / I agree.	女性 / Female	文系/ Humanities subjects	学部3年生 / 3th-year undergraduate	20	日本	大阪	あり / Yes, I have.	6	6	6	3	6	6	1	6	6	6	6	5	1	1	4	1	1	1	1	2	6	6	3	5	1	6	2	5	3	1	1	2	4	2	1	6	6	4	5	4	4
7/11/2020 23:16:05	同意します。 / I agree.	男性 / Male	文系/ Humanities subjects	学部3年生 / 3th-year undergraduate	20	日本	大阪	あり / Yes, I have.	6	6	6	6	6	6	6	6	2	2	6	2	2	5	6	1	3	1	5	6	6	6	6	2	6	2	4	3	2	1	3	1	4	3	5	3	4	3	1	6	4
7/11/2020 23:20:11	同意します。 / I agree.	女性 / Female	文系/ Humanities subjects	学部2年生 / 2nd-year undergraduate	19	日本	大阪府	あり / Yes, I have.	6	6	6	6	1	6	2	6	6	1	6	3	3	1	6	1	1	1	5	5	2	3	6	5	5	6	4	6	1	1	1	1	6	6	2	4	4	1	3	6	1
7/11/2020 23:25:56	同意します。 / I agree.	女性 / Female	文系/ Humanities subjects	学部3年生 / 3th-year undergraduate	20	日本	和歌山	あり / Yes, I have.	5	5	6	4	6	6	6	6	5	1	6	2	2	1	6	1	4	1	5	5	2	3	6	3	6	3	5	2	1	1	1	1	2	4	5	6	6	5	4	5	4
7/11/2020 23:33:43	同意します。 / I agree.	男性 / Male	理系 (生物に関係ない) / Science subjects (not related to biological subjects)	大学院生 / graduate student	23	日本	大阪	なし / No, I have not.	4	5	3	3	4	5	2	6	6	4	4	2	3	4	4	2	3	2	3	2	6	4	4	1	3	4	1	3	4	2	3	2	4	4	2	4	4	3	4	4	4
7/11/2020 23:47:26	同意します。 / I agree.	女性 / Female	文系/ Humanities subjects	学部2年生 / 2nd-year undergraduate	20	日本	和歌山	あり / Yes, I have.	6	6	6	6	5	6	5	6	6	4	6	2	4	3	3	2	2	1	6	6	3	4	4	3	6	6	4	3	1	2	2	1	4	6	6	1	4	1	1	6	1
7/11/2020 23:53:12	同意します。 / I agree.	女性 / Female	文系/ Humanities subjects	学部4年生 / 4th-year undergraduate	22	日本	大阪	あり / Yes, I have.	1	6	6	6	1	6	4	6	2	5	5	4	4	2	6	1	5	1	5	5	2	6	5	5	4	4	4	3	3	1	2	1	2	5	3	4	4	4	3	4	3
7/12/2020 0:06:27	同意します。 / I agree.	女性 / Female	文系/ Humanities subjects	学部4年生 / 4th-year undergraduate	22	日本	大阪	あり / Yes, I have.	1	6	6	6	3	5	3	6	2	3	5	3	4	2	5	1	2	1	4	4	1	5	4	4	2	2	3	4	4	2	4	3	3	5	4	4	4	2	2	3	4
7/12/2020 0:07:57	同意します。 / I agree.	女性 / Female	文系/ Humanities subjects	学部1年生 /1st-year undergraduate	18	日本	栃木	あり / Yes, I have.	6	6	6	6	6	6	6	6	6	6	6	4	4	4	4	3	5	2	6	6	6	4	6	4	6	6	4	6	1	1	1	1	1	5	6	1	1	1	6	6	1
7/12/2020 0:32:37	同意します。 / I agree.	女性 / Female	文系/ Humanities subjects	学部3年生 / 3th-year undergraduate	20	日本	大阪	あり / Yes, I have.	5	6	6	6	6	6	6	6	6	6	6	4	5	3	5	2	1	1	5	5	3	4	5	4	4	5	4	5	3	2	2	3	3	5	2	4	6	3	2	3	4
7/12/2020 0:33:43	同意します。 / I agree.	女性 / Female	文系/ Humanities subjects	学部3年生 / 3th-year undergraduate	20	日本	大阪	あり / Yes, I have.	6	6	6	5	1	6	3	6	6	4	6	5	2	2	3	2	4	1	6	5	6	4	6	6	2	2	3	4	1	1	1	1	4	4	6	2	5	2	3	6	1
7/12/2020 0:37:59	同意します。 / I agree.	男性 / Male	文系/ Humanities subjects	学部3年生 / 3th-year undergraduate	20	日本	大阪	あり / Yes, I have.	1	6	6	6	6	6	1	6	6	4	6	2	2	3	6	2	4	1	5	2	5	6	6	5	2	2	1	5	3	3	5	2	6	6	2	4	4	2	1	4	3
7/12/2020 0:40:21	同意します。 / I agree.	女性 / Female	文系/ Humanities subjects	学部3年生 / 3th-year undergraduate	20	日本	大阪	あり / Yes, I have.	5	6	6	6	6	6	6	6	6	6	6	4	5	3	5	2	1	1	5	5	3	4	5	4	4	5	4	5	3	2	2	3	3	5	2	4	6	3	2	3	4
7/12/2020 0:48:57	同意します。 / I agree.	女性 / Female	文系/ Humanities subjects	学部3年生 / 3th-year undergraduate	20	日本	兵庫県	あり / Yes, I have.	3	6	6	6	6	6	3	6	6	3	6	4	3	6	5	2	3	2	2	3	6	3	4	4	3	4	3	4	1	1	2	2	4	5	3	4	5	2	2	5	3
7/12/2020 1:34:41	同意します。 / I agree.	女性 / Female	文系/ Humanities subjects	学部4年生 / 4th-year undergraduate	21	japan	Osaka	あり / Yes, I have.	6	6	6	6	5	6	2	6	5	4	6	5	6	6	6	1	3	1	5	5	5	2	5	5	3	6	3	2	2	1	3	1	4	4	5	4	6	3	2	2	5
7/12/2020 1:43:02	同意します。 / I agree.	男性 / Male	文系/ Humanities subjects	学部3年生 / 3th-year undergraduate	20	日本	大阪	あり / Yes, I have.	5	5	5	5	5	5	5	5	5	5	5	3	2	3	5	1	1	1	4	4	3	4	3	3	2	2	4	4	1	1	1	1	4	6	6	3	4	2	1	4	3
7/12/2020 11:11:29	同意します。 / I agree.	女性 / Female	文系/ Humanities subjects	学部4年生 / 4th-year undergraduate	21	日本	大阪	あり / Yes, I have.	1	6	6	6	6	6	1	6	6	6	6	1	6	6	3	1	3	1	4	5	3	3	5	4	2	5	5	6	4	1	2	2	3	6	2	2	4	1	1	4	4
7/12/2020 12:01:44	同意します。 / I agree.	男性 / Male	文系/ Humanities subjects	学部4年生 / 4th-year undergraduate	21	日本	大阪	あり / Yes, I have.	6	6	6	6	6	6	5	6	6	6	6	4	4	6	4	1	4	2	6	6	6	4	6	5	4	5	4	4	1	1	4	2	3	6	6	5	1	1	1	6	6
7/12/2020 12:29:36	同意します。 / I agree.	男性 / Male	文系/ Humanities subjects	学部4年生 / 4th-year undergraduate	22	日本	大阪	なし / No, I have not.	6	6	6	6	6	6	6	6	2	1	5	1	1	3	5	3	3	2	6	4	6	2	6	2	6	5	6	6	6	5	6	6	6	6	6	6	6	6	1	6	6
7/12/2020 13:52:13	同意します。 / I agree.	男性 / Male	文系/ Humanities subjects	学部4年生 / 4th-year undergraduate	22	日本	大阪	なし / No, I have not.	6	6	6	6	6	6	6	6	2	1	5	1	1	3	5	3	3	2	6	4	6	2	6	2	6	5	6	6	6	5	6	6	6	6	6	6	6	6	1	6	6
7/12/2020 13:58:11	同意します。 / I agree.	男性 / Male	文系/ Humanities subjects	学部3年生 / 3th-year undergraduate	20	日本	大阪	あり / Yes, I have.	6	6	5	4	4	6	4	6	6	4	5	3	2	3	3	1	3	1	5	2	6	4	5	4	3	5	2	3	4	1	1	1	4	5	5	4	2	2	1	2	3
7/12/2020 14:00:35	同意します。 / I agree.	女性 / Female	文系/ Humanities subjects	学部4年生 / 4th-year undergraduate	21	日本	大阪	あり / Yes, I have.	4	6	5	4	5	6	4	6	5	4	6	4	4	3	3	1	2	1	4	3	4	4	5	3	2	3	2	2	1	1	2	2	3	5	4	5	4	2	5	5	2
7/12/2020 15:00:53	同意します。 / I agree.	男性 / Male	文系/ Humanities subjects	学部3年生 / 3th-year undergraduate	20	日本	大阪	あり / Yes, I have.	3	5	6	6	6	6	1	6	6	2	3	1	4	4	6	1	1	1	3	4	6	5	4	5	6	6	4	3	6	1	6	2	3	4	6	1	4	2	1	4	5
7/12/2020 15:35:00	同意します。 / I agree.	女性 / Female	文系/ Humanities subjects	学部4年生 / 4th-year undergraduate	21	日本	和歌山	あり / Yes, I have.	2	5	3	3	5	6	4	6	6	2	6	3	2	1	2	1	2	1	4	3	5	2	4	2	5	6	3	2	2	1	2	1	4	6	4	4	3	1	2	6	2
7/12/2020 15:58:49	同意します。 / I agree.	女性 / Female	文系/ Humanities subjects	学部4年生 / 4th-year undergraduate	21	日本	大阪	あり / Yes, I have.	1	6	6	6	6	6	1	6	6	6	6	1	6	6	3	1	3	1	4	5	3	3	5	4	2	5	5	6	4	1	2	2	3	6	2	2	4	1	1	4	4
7/12/2020 16:35:17	同意します。 / I agree.	女性 / Female	文系/ Humanities subjects	学部4年生 / 4th-year undergraduate	21	japan	Osaka	あり / Yes, I have.	6	6	6	6	5	6	2	6	5	4	6	5	6	6	6	1	3	1	5	5	5	2	5	5	3	6	3	2	2	1	3	1	4	4	5	4	6	3	2	2	5
7/12/2020 19:51:22	同意します。 / I agree.	女性 / Female	文系/ Humanities subjects	学部3年生 / 3th-year undergraduate	20	日本	和歌山	あり / Yes, I have.	5	5	6	4	6	6	6	6	5	1	6	2	2	1	6	1	4	1	5	5	2	3	6	3	6	3	5	2	1	1	1	1	2	4	5	6	6	5	4	5	4
7/12/2020 22:23:23	同意します。 / I agree.	男性 / Male	文系/ Humanities subjects	学部4年生 / 4th-year undergraduate	21	日本	大阪府	あり / Yes, I have.	6	6	6	6	6	6	1	6	6	4	6	4	5	5	6	1	4	1	6	6	5	5	5	1	6	6	1	5	2	3	2	2	5	6	5	1	5	3	1	2	4
7/13/2020 0:06:18	同意します。 / I agree.	女性 / Female	文系/ Humanities subjects	学部4年生 / 4th-year undergraduate	21	日本	和歌山	あり / Yes, I have.	2	5	3	3	5	6	4	6	6	2	6	3	2	1	2	1	2	1	4	3	5	2	4	2	5	6	3	2	2	1	2	1	4	6	4	4	3	1	2	6	2
7/13/2020 1:26:09	同意します。 / I agree.	男性 / Male	文系/ Humanities subjects	学部4年生 / 4th-year undergraduate	21	日本	大阪	あり / Yes, I have.	6	4	4	3	5	5	2	6	5	2	4	4	2	5	1	1	2	1	5	2	1	4	5	2	2	6	3	1	3	2	2	2	5	4	2	5	5	5	2	3	4
7/13/2020 2:22:04	同意します。 / I agree.	女性 / Female	文系/ Humanities subjects	学部1年生 /1st-year undergraduate	18	日本	東京都	あり / Yes, I have.	5	6	5	5	5	6	5	5	5	4	5	5	3	4	5	3	4	2	5	4	3	4	4	3	4	4	3	4	1	1	2	1	3	6	6	3	2	2	2	4	4
7/13/2020 9:21:01	同意します。 / I agree.	男性 / Male	理系 (生物に関係ない) / Science subjects (not related to biological subjects), 医歯薬系 / Medicine, dentistry, or pharmaceutical science	大学院生 / graduate student	24	にほん	大阪	なし / No, I have not.	6	6	6	6	4	6	2	6	6	6	6	2	6	6	6	6	3	4	3	5	1	4	5	3	5	6	4	6	3	2	3	4	2	5	5	1	2	2	1	6	4
7/13/2020 10:16:46	同意します。 / I agree.	男性 / Male	文系/ Humanities subjects	学部1年生 /1st-year undergraduate	19	日本	埼玉県	あり / Yes, I have.	6	6	6	6	6	6	1	6	6	2	6	4	3	2	5	2	2	2	5	5	5	4	5	5	3	3	4	3	2	2	3	1	4	5	5	3	5	3	3	6	2
7/13/2020 10:22:19	同意します。 / I agree.	男性 / Male	文系/ Humanities subjects	学部1年生 /1st-year undergraduate	18	日本	千葉	あり / Yes, I have.	6	6	6	6	6	6	2	6	6	3	6	4	3	6	6	1	1	1	6	5	6	6	4	5	6	6	5	3	1	1	1	1	4	6	6	1	1	1	5	3	2
7/13/2020 11:45:15	同意します。 / I agree.	女性 / Female	文系/ Humanities subjects	学部1年生 /1st-year undergraduate	19	日本	北海道	あり / Yes, I have.	4	5	5	5	5	6	3	6	6	2	4	2	2	2	4	1	1	1	4	4	3	4	4	2	5	5	3	4	4	3	3	3	5	6	6	3	2	2	3	2	3
7/13/2020 12:45:48	同意します。 / I agree.	男性 / Male	医歯薬系 / Medicine, dentistry, or pharmaceutical science	大学院生 / graduate student	23	Japan	Osaka	あり / Yes, I have.	6	6	6	6	6	6	2	6	1	6	6	4	4	4	6	6	6	4	6	6	5	6	4	4	2	6	4	3	5	3	4	5	2	5	3	4	4	2	2	1	2
7/13/2020 12:51:55	同意します。 / I agree.	女性 / Female	医歯薬系 / Medicine, dentistry, or pharmaceutical science	学部3年生 / 3th-year undergraduate	21	日本	大阪	あり / Yes, I have.	5	5	5	3	5	5	2	5	2	5	5	4	4	3	5	3	2	3	2	3	5	5	4	3	5	6	3	3	4	2	3	4	5	4	5	2	4	2	2	5	3
7/13/2020 12:55:18	同意します。 / I agree.	男性 / Male	医歯薬系 / Medicine, dentistry, or pharmaceutical science	大学院生 / graduate student	26	日本	大阪	あり / Yes, I have.	1	6	6	6	6	6	1	6	6	6	6	4	6	6	6	6	1	1	4	4	1	6	4	4	3	6	3	1	4	3	4	4	4	6	3	1	1	1	1	1	4
7/13/2020 13:12:17	同意します。 / I agree.	男性 / Male	医歯薬系 / Medicine, dentistry, or pharmaceutical science	学部3年生 / 3th-year undergraduate	20	日本	大阪	あり / Yes, I have.	5	6	5	4	5	5	2	6	6	5	5	4	4	4	5	4	2	2	4	3	5	5	4	3	2	4	4	2	5	4	4	2	3	3	4	3	4	3	3	3	4
7/13/2020 14:22:43	同意します。 / I agree.	女性 / Female	文系/ Humanities subjects	学部1年生 /1st-year undergraduate	18	日本	東京	あり / Yes, I have.	4	6	6	6	4	6	1	6	6	1	6	2	3	1	4	1	1	1	5	4	2	6	6	4	6	3	3	4	3	1	4	3	6	4	6	1	1	2	1	4	4
7/13/2020 14:38:23	同意します。 / I agree.	男性 / Male	文系/ Humanities subjects	学部4年生 / 4th-year undergraduate	22	日本	大阪	なし / No, I have not.	6	6	6	6	6	6	6	6	2	1	5	1	1	3	5	3	3	2	6	4	6	2	6	2	6	5	6	6	6	5	6	6	6	6	6	6	6	6	1	6	6
7/13/2020 15:01:23	同意します。 / I agree.	女性 / Female	医歯薬系 / Medicine, dentistry, or pharmaceutical science	学部3年生 / 3th-year undergraduate	20	日本	大阪府	あり / Yes, I have.	6	5	5	5	5	5	5	6	6	6	6	4	6	5	6	6	6	4	3	1	3	2	3	3	5	5	5	5	5	3	4	4	5	4	2	6	5	5	5	2	5
7/13/2020 15:06:36	同意します。 / I agree.	女性 / Female	文系/ Humanities subjects	学部2年生 / 2nd-year undergraduate	19	日本	三重	あり / Yes, I have.	6	6	5	5	5	6	2	6	6	6	6	5	5	5	5	2	5	1	6	6	6	6	6	4	4	4	4	4	2	2	2	2	2	5	5	2	4	3	4	2	2
7/13/2020 15:06:54	同意します。 / I agree.	男性 / Male	医歯薬系 / Medicine, dentistry, or pharmaceutical science	大学院生 / graduate student	22	日本	大阪	あり / Yes, I have.	6	6	6	6	6	6	6	6	6	6	6	6	6	6	6	6	6	6	6	6	6	6	6	6	6	6	6	6	6	6	6	6	6	6	6	6	6	6	6	6	6
7/13/2020 15:18:41	同意します。 / I agree.	男性 / Male	医歯薬系 / Medicine, dentistry, or pharmaceutical science	大学院生 / graduate student	24	日本	大阪	なし / No, I have not.	6	6	6	6	6	6	1	6	6	4	5	5	6	6	6	6	1	2	5	6	6	4	4	6	2	6	2	2	4	2	2	2	5	5	1	6	6	6	1	4	5
7/13/2020 16:15:10	同意します。 / I agree.	男性 / Male	文系/ Humanities subjects	学部1年生 /1st-year undergraduate	20	日本	東京	あり / Yes, I have.	6	6	6	4	6	6	3	6	6	4	6	6	6	4	3	1	6	1	6	6	6	6	6	2	6	6	3	5	1	1	3	1	2	4	6	1	2	1	6	4	2
7/13/2020 16:22:00	同意します。 / I agree.	女性 / Female	文系/ Humanities subjects	学部1年生 /1st-year undergraduate	18	JAPAN	埼玉	あり / Yes, I have.	5	6	6	6	6	6	6	6	6	6	6	4	6	6	3	1	2	1	5	5	4	6	3	3	3	6	3	3	1	1	1	1	5	2	6	3	2	3	1	6	3
7/13/2020 16:28:45	同意します。 / I agree.	男性 / Male	文系/ Humanities subjects	学部1年生 /1st-year undergraduate	18	日本	埼玉	あり / Yes, I have.	5	5	5	5	6	6	6	6	6	3	6	5	6	1	4	1	4	1	4	5	2	5	4	5	6	2	2	5	4	4	4	3	3	5	2	1	5	2	2	4	2
7/13/2020 16:53:01	同意します。 / I agree.	男性 / Male	医歯薬系 / Medicine, dentistry, or pharmaceutical science	学部3年生 / 3th-year undergraduate	20	Japan	Osaka	あり / Yes, I have.	5	6	5	5	5	5	1	6	5	1	6	2	6	2	6	5	2	4	5	5	2	4	3	1	2	6	1	2	3	2	3	4	3	5	5	1	2	2	6	2	2
7/13/2020 18:05:35	同意します。 / I agree.	女性 / Female	文系/ Humanities subjects	学部1年生 /1st-year undergraduate	18	日本	東京都	あり / Yes, I have.	5	6	6	6	4	6	2	6	6	1	6	4	4	1	6	4	4	1	6	6	6	6	5	6	6	1	4	3	3	5	2	1	4	5	5	2	2	6	3	1	1
7/13/2020 18:24:11	同意します。 / I agree.	男性 / Male	文系/ Humanities subjects	学部1年生 /1st-year undergraduate	18	日本	埼玉	あり / Yes, I have.	5	5	5	5	4	4	5	5	6	2	4	1	2	3	3	3	3	4	5	5	5	5	5	4	4	6	6	6	6	6	5	5	5	5	2	6	6	6	6	5	1
7/13/2020 18:27:28	同意します。 / I agree.	女性 / Female	文系/ Humanities subjects	学部1年生 /1st-year undergraduate	19	日本	神奈川県	あり / Yes, I have.	2	5	4	4	3	4	3	3	3	4	3	4	2	3	2	3	3	2	3	3	4	3	4	3	3	3	4	3	3	4	3	4	3	3	3	3	3	3	4	4	3
7/13/2020 18:28:13	同意します。 / I agree.	男性 / Male	理系 (生物に関係ある) / Science subjects ( related to biological subjects)	大学院生 / graduate student	25	中国	大阪	あり / Yes, I have.	6	6	6	6	6	6	3	6	6	4	6	6	6	4	6	6	6	6	4	4	4	6	4	6	1	1	2	5	1	1	1	1	1	6	6	1	1	5	1	1	5
7/13/2020 18:31:12	同意します。 / I agree.	男性 / Male	文系/ Humanities subjects	学部1年生 /1st-year undergraduate	18	日本	千葉	あり / Yes, I have.	3	6	6	6	6	3	1	6	6	3	6	2	6	6	6	1	1	1	4	4	6	3	3	4	6	6	4	3	2	3	3	4	4	4	6	1	1	2	6	1	3
7/13/2020 18:56:19	同意します。 / I agree.	男性 / Male	文系/ Humanities subjects	学部1年生 /1st-year undergraduate	18	日本	埼玉	あり / Yes, I have.	6	6	5	5	4	6	5	6	3	5	6	4	1	1	4	1	1	1	5	4	3	3	5	3	1	2	4	4	4	1	3	1	4	6	5	1	1	1	1	6	6
7/13/2020 19:03:27	同意します。 / I agree.	女性 / Female	文系/ Humanities subjects	学部1年生 /1st-year undergraduate	18	Japan	千葉	あり / Yes, I have.	4	6	5	5	6	6	3	6	6	1	6	2	1	3	2	1	1	1	4	4	5	6	5	5	4	4	4	4	2	1	3	1	2	4	5	1	6	1	5	6	2
7/13/2020 19:36:39	同意します。 / I agree.	男性 / Male	医歯薬系 / Medicine, dentistry, or pharmaceutical science	学部3年生 / 3th-year undergraduate	21	日本	大阪府	あり / Yes, I have.	1	6	4	4	5	6	6	6	6	3	6	4	4	3	5	5	3	4	6	6	5	6	5	4	4	3	5	4	2	2	2	2	4	4	3	2	4	3	5	5	3
7/13/2020 19:44:19	同意します。 / I agree.	女性 / Female	文系/ Humanities subjects	学部1年生 /1st-year undergraduate	19	日本	茨城県	あり / Yes, I have.	4	6	6	6	5	6	6	6	6	5	6	5	4	5	5	4	5	3	5	6	5	6	5	5	5	5	5	6	1	1	2	1	4	6	6	2	1	2	5	4	4
7/13/2020 19:46:41	同意します。 / I agree.	女性 / Female	文系/ Humanities subjects	学部1年生 /1st-year undergraduate	19	日本	千葉	あり / Yes, I have.	5	6	6	6	6	6	3	6	6	5	6	3	2	4	5	2	2	1	3	3	5	5	5	2	3	3	6	4	2	2	2	2	5	6	6	1	2	2	3	4	2
7/13/2020 19:55:31	同意します。 / I agree.	男性 / Male	文系/ Humanities subjects	学部1年生 /1st-year undergraduate	18	日本	茨城	あり / Yes, I have.	5	5	6	6	5	6	4	6	6	4	5	4	3	4	5	1	4	1	5	4	6	5	5	5	2	5	6	5	2	2	5	2	5	5	6	2	4	2	2	4	2
7/13/2020 21:54:24	同意します。 / I agree.	男性 / Male	文系/ Humanities subjects	学部1年生 /1st-year undergraduate	18	日本	千葉県	あり / Yes, I have.	2	6	6	5	1	6	1	6	6	2	5	2	1	5	5	1	1	1	6	5	3	2	5	4	5	3	2	2	2	2	5	4	6	5	4	4	4	6	2	4	5
7/13/2020 22:31:47	同意します。 / I agree.	男性 / Male	文系/ Humanities subjects	学部1年生 /1st-year undergraduate	18	日本	埼玉	なし / No, I have not.	5	5	5	5	2	5	6	6	4	1	6	3	1	1	4	2	2	3	3	1	1	2	2	3	3	3	4	3	4	4	1	3	3	2	3	2	3	4	3	3	3
7/13/2020 22:40:46	同意します。 / I agree.	男性 / Male	医歯薬系 / Medicine, dentistry, or pharmaceutical science	大学院生 / graduate student	32	Japan	kyoto	あり / Yes, I have.	6	6	6	6	6	6	1	6	4	6	6	5	6	6	6	6	4	5	6	4	1	5	6	1	6	6	1	6	1	1	2	1	2	3	5	1	1	3	1	6	1
7/13/2020 22:53:17	同意します。 / I agree.	男性 / Male	文系/ Humanities subjects	学部1年生 /1st-year undergraduate	18	日本	埼玉	あり / Yes, I have.	5	6	6	5	6	5	3	6	5	6	6	2	4	1	6	1	1	1	3	3	4	4	2	4	2	5	2	3	2	2	3	2	3	6	5	3	1	2	3	3	3
7/13/2020 23:25:06	同意します。 / I agree.	男性 / Male	文系/ Humanities subjects	学部1年生 /1st-year undergraduate	20	日本	千葉	あり / Yes, I have.	6	6	6	6	6	6	3	6	6	3	6	2	6	2	2	1	1	1	6	5	3	4	6	2	6	6	2	3	1	1	1	1	3	6	6	1	1	1	4	5	2
7/14/2020 9:06:13	同意します。 / I agree.	男性 / Male	文系/ Humanities subjects	学部1年生 /1st-year undergraduate	19	日本	千葉	あり / Yes, I have.	5	6	6	6	6	4	1	6	6	5	6	4	1	1	5	2	3	1	4	4	6	4	4	4	6	6	4	3	1	1	2	1	4	3	2	3	3	5	3	2	5
7/14/2020 9:24:43	同意します。 / I agree.	女性 / Female	文系/ Humanities subjects	学部1年生 /1st-year undergraduate	18	日本	東京都	あり / Yes, I have.	5	6	6	6	6	6	2	6	4	3	6	4	3	4	4	4	5	2	6	5	4	4	5	6	6	4	5	6	1	1	1	1	3	6	6	1	5	2	1	6	4
7/14/2020 9:39:19	同意します。 / I agree.	男性 / Male	文系/ Humanities subjects	学部4年生 / 4th-year undergraduate	21	日本	大阪	あり / Yes, I have.	6	6	6	6	6	6	2	6	6	6	6	4	5	4	3	2	3	2	4	4	4	1	5	4	2	2	2	4	1	1	1	1	6	4	4	2	2	1	1	4	2
7/14/2020 10:25:38	同意します。 / I agree.	女性 / Female	文系/ Humanities subjects	学部1年生 /1st-year undergraduate	20	日本	神奈川	あり / Yes, I have.	6	5	6	6	6	6	6	6	6	3	6	2	2	2	4	1	2	1	3	2	2	3	4	2	4	6	3	2	5	5	5	4	3	5	2	6	5	2	5	2	4
7/14/2020 10:32:23	同意します。 / I agree.	男性 / Male	文系/ Humanities subjects	学部4年生 / 4th-year undergraduate	21	日本	大阪	あり / Yes, I have.	6	6	6	6	6	6	2	6	6	6	6	4	5	4	3	2	3	2	4	4	4	1	5	4	2	2	2	4	1	1	1	1	6	4	4	2	2	1	1	4	2
7/14/2020 11:11:46	同意します。 / I agree.	男性 / Male	文系/ Humanities subjects	学部2年生 / 2nd-year undergraduate	19	日本	兵庫	あり / Yes, I have.	6	5	5	4	6	5	3	6	6	6	5	2	3	4	4	3	2	2	5	2	5	2	4	4	1	6	2	5	2	2	1	1	4	5	4	4	3	3	1	4	2
7/14/2020 11:25:43	同意します。 / I agree.	女性 / Female	文系/ Humanities subjects	学部1年生 /1st-year undergraduate	18	日本	埼玉	あり / Yes, I have.	6	6	6	6	1	6	1	5	5	1	1	2	2	2	5	2	1	1	5	6	1	1	1	2	3	4	3	6	4	4	2	2	5	4	2	1	5	1	1	6	2
7/14/2020 12:26:45	同意します。 / I agree.	男性 / Male	文系/ Humanities subjects	学部1年生 /1st-year undergraduate	18	日本	千葉県	あり / Yes, I have.	2	6	6	6	5	6	3	6	6	5	3	3	6	4	4	4	3	1	6	5	5	3	2	2	4	4	2	2	4	1	3	2	4	4	6	1	4	3	6	3	1
7/14/2020 12:38:08	同意します。 / I agree.	女性 / Female	文系/ Humanities subjects	学部2年生 / 2nd-year undergraduate	20	日本	大阪	あり / Yes, I have.	3	6	6	6	6	5	2	6	6	2	6	5	3	4	6	1	3	1	6	6	4	4	6	5	5	2	5	5	4	2	4	2	4	6	2	4	4	5	4	4	3
7/14/2020 13:11:06	同意します。 / I agree.	女性 / Female	文系/ Humanities subjects	学部1年生 /1st-year undergraduate	19	日本	東京	あり / Yes, I have.	3	6	4	2	2	5	2	5	5	5	3	2	2	2	2	1	1	1	3	2	4	2	4	3	5	3	4	2	4	2	4	3	5	2	3	4	5	3	2	2	3
7/14/2020 16:08:53	同意します。 / I agree.	男性 / Male	医歯薬系 / Medicine, dentistry, or pharmaceutical science	学部4年生 / 4th-year undergraduate	23	日本	大阪	あり / Yes, I have.	6	6	6	6	6	6	6	6	6	6	6	6	6	6	6	6	4	5	6	5	1	2	6	3	5	3	4	5	2	1	1	1	3	6	6	1	6	3	1	5	2
7/14/2020 16:55:21	同意します。 / I agree.	男性 / Male	文系/ Humanities subjects	学部1年生 /1st-year undergraduate	19	日本	佐賀	あり / Yes, I have.	4	6	6	6	6	6	5	6	6	4	6	4	4	6	6	2	2	1	4	5	4	5	5	2	6	6	2	3	1	1	1	1	5	6	5	2	5	4	2	5	3
7/14/2020 18:10:18	同意します。 / I agree.	男性 / Male	医歯薬系 / Medicine, dentistry, or pharmaceutical science	学部1年生 /1st-year undergraduate	18	日本	大阪	あり / Yes, I have.	6	6	5	5	6	5	4	5	5	4	5	3	4	5	5	4	3	2	5	6	4	6	4	4	6	5	3	4	3	1	2	2	5	6	5	2	2	1	4	5	2
7/14/2020 18:13:57	同意します。 / I agree.	女性 / Female	医歯薬系 / Medicine, dentistry, or pharmaceutical science	学部1年生 /1st-year undergraduate	18	日本	兵庫	あり / Yes, I have.	5	6	5	4	5	6	1	6	5	5	5	3	4	2	4	4	3	3	4	3	1	1	4	3	5	5	3	4	3	3	3	2	4	4	6	1	4	4	4	4	3
7/14/2020 18:15:33	同意します。 / I agree.	女性 / Female	医歯薬系 / Medicine, dentistry, or pharmaceutical science	学部1年生 /1st-year undergraduate	18	日本	大阪	あり / Yes, I have.	6	6	6	6	6	6	6	6	6	1	6	2	6	6	6	6	6	6	6	6	1	6	6	4	1	2	3	4	1	1	2	1	5	6	5	2	6	3	1	4	2
7/14/2020 18:30:19	同意します。 / I agree.	女性 / Female	医歯薬系 / Medicine, dentistry, or pharmaceutical science	学部1年生 /1st-year undergraduate	19	日本	京都	あり / Yes, I have.	6	6	6	6	6	6	2	6	6	6	6	4	6	2	6	2	2	2	3	2	2	6	3	5	6	5	3	4	1	2	2	1	5	6	3	1	2	2	2	3	3
7/14/2020 19:11:06	同意します。 / I agree.	女性 / Female	医歯薬系 / Medicine, dentistry, or pharmaceutical science	学部1年生 /1st-year undergraduate	19	日本	大阪府	あり / Yes, I have.	3	6	6	6	6	6	1	6	6	6	6	3	4	6	6	3	5	1	6	5	3	4	6	4	6	4	3	5	5	1	3	3	4	6	4	6	3	2	5	2	4
7/14/2020 19:14:12	同意します。 / I agree.	女性 / Female	医歯薬系 / Medicine, dentistry, or pharmaceutical science	学部1年生 /1st-year undergraduate	19	日本	大阪府	あり / Yes, I have.	6	6	6	6	6	6	3	6	4	4	5	4	4	6	6	5	3	3	4	6	4	5	4	5	5	5	5	4	4	3	4	2	6	5	4	3	5	4	3	2	4
7/14/2020 20:04:44	同意します。 / I agree.	男性 / Male	医歯薬系 / Medicine, dentistry, or pharmaceutical science	学部1年生 /1st-year undergraduate	19	日本	大阪	あり / Yes, I have.	3	6	5	5	6	6	2	6	6	6	6	4	4	2	5	4	4	3	5	5	1	4	3	2	1	2	3	4	1	1	2	1	3	3	6	1	2	1	1	5	2
7/14/2020 20:36:52	同意します。 / I agree.	女性 / Female	医歯薬系 / Medicine, dentistry, or pharmaceutical science	学部1年生 /1st-year undergraduate	18	日本	大阪	あり / Yes, I have.	6	6	6	6	6	6	4	6	6	6	6	3	1	6	4	1	3	1	5	4	5	2	4	5	4	6	3	3	3	3	3	3	3	4	1	2	4	4	3	3	5
7/14/2020 21:33:34	同意します。 / I agree.	女性 / Female	文系/ Humanities subjects	学部1年生 /1st-year undergraduate	19	日本	神奈川県	あり / Yes, I have.	2	5	4	4	3	4	3	3	3	4	3	4	2	3	2	3	3	2	3	3	4	3	4	3	3	3	4	3	3	4	3	4	3	3	3	3	3	3	4	4	3
7/14/2020 21:47:03	同意します。 / I agree.	男性 / Male	文系/ Humanities subjects	学部1年生 /1st-year undergraduate	19	日本	東京	あり / Yes, I have.	5	6	6	6	6	6	2	6	5	3	6	4	6	2	6	1	2	1	4	2	4	1	6	6	2	5	5	2	2	1	2	1	6	1	2	5	6	6	1	2	6
7/14/2020 22:21:40	同意します。 / I agree.	女性 / Female	医歯薬系 / Medicine, dentistry, or pharmaceutical science	学部1年生 /1st-year undergraduate	20	日本	兵庫	あり / Yes, I have.	5	5	6	6	6	6	4	6	6	6	6	2	5	4	4	2	4	4	4	4	3	5	5	5	3	3	3	4	2	3	3	3	4	4	4	3	4	3	3	6	3
7/14/2020 22:37:55	同意します。 / I agree.	女性 / Female	文系/ Humanities subjects	学部1年生 /1st-year undergraduate	19	日本	神奈川	あり / Yes, I have.	1	6	6	6	6	6	2	6	6	1	6	4	2	2	5	1	2	1	6	5	3	2	6	5	1	1	3	4	4	2	2	1	4	4	4	2	1	1	1	6	1
7/15/2020 2:28:35	同意します。 / I agree.	男性 / Male	文系/ Humanities subjects	学部2年生 / 2nd-year undergraduate	19	日本	滋賀県	あり / Yes, I have.	6	6	6	6	1	6	1	6	6	1	1	2	3	6	6	2	2	1	6	6	6	3	6	2	4	6	3	6	6	6	6	6	6	5	3	6	5	6	6	1	6
7/15/2020 2:33:31	同意します。 / I agree.	男性 / Male	文系/ Humanities subjects	学部2年生 / 2nd-year undergraduate	19	日本	大阪	あり / Yes, I have.	6	6	6	6	3	5	1	6	6	5	6	4	3	3	2	1	2	1	6	6	6	4	4	6	6	6	3	5	1	1	1	1	4	5	4	2	5	6	1	5	3
7/15/2020 5:19:31	同意します。 / I agree.	女性 / Female	文系/ Humanities subjects	学部1年生 /1st-year undergraduate	18	日本	東京	あり / Yes, I have.	3	6	5	5	5	5	1	5	4	2	4	3	3	3	4	4	2	1	4	3	3	2	3	2	2	2	5	3	2	1	2	1	3	4	3	1	1	4	2	6	1
7/15/2020 11:28:18	同意します。 / I agree.	男性 / Male	文系/ Humanities subjects, 理系 (生物に関係ある) / Science subjects ( related to biological subjects)	学部1年生 /1st-year undergraduate	18	日本	茨城県	あり / Yes, I have.	6	6	6	6	4	6	5	6	6	5	6	4	3	3	4	5	4	5	6	5	5	5	5	6	5	5	4	4	4	4	6	4	4	5	6	1	4	4	3	1	4
7/15/2020 13:05:55	同意します。 / I agree.	男性 / Male	文系/ Humanities subjects	学部2年生 / 2nd-year undergraduate	19	日本	東京都	あり / Yes, I have.	4	6	6	6	6	6	4	6	4	4	4	4	2	4	6	4	2	2	4	4	4	2	4	4	3	4	4	4	4	2	1	1	3	4	6	1	1	1	1	4	1
7/15/2020 14:23:10	同意します。 / I agree.	男性 / Male	文系/ Humanities subjects	学部2年生 / 2nd-year undergraduate	19	日本	長野	あり / Yes, I have.	3	6	3	6	1	6	3	5	4	3	6	3	5	4	3	3	3	5	5	4	6	3	4	4	4	5	5	5	1	2	4	6	3	4	4	4	5	1	1	5	4
7/15/2020 14:23:55	同意します。 / I agree.	女性 / Female	文系/ Humanities subjects	学部4年生 / 4th-year undergraduate	21	日本	東京	あり / Yes, I have.	6	6	6	6	6	6	1	6	6	2	6	2	1	1	5	1	1	1	3	3	1	1	3	2	3	3	1	4	2	2	2	2	4	5	5	2	1	1	1	5	3
7/15/2020 17:13:07	同意します。 / I agree.	男性 / Male	文系/ Humanities subjects	学部2年生 / 2nd-year undergraduate	20	日本	北海道	あり / Yes, I have.	2	5	6	6	6	6	3	6	3	4	6	4	1	2	6	3	3	3	2	6	6	5	3	5	3	3	2	4	5	5	3	5	2	3	4	3	3	4	3	3	6
7/15/2020 17:18:51	同意します。 / I agree.	男性 / Male	文系/ Humanities subjects	学部2年生 / 2nd-year undergraduate	20	日本	北海道	あり / Yes, I have.	2	5	6	6	6	6	3	6	3	4	6	4	1	2	6	3	3	3	2	6	6	5	3	5	3	3	2	4	5	5	3	5	2	3	4	3	3	4	3	3	6
7/15/2020 17:57:00	同意します。 / I agree.	女性 / Female	文系/ Humanities subjects	学部1年生 /1st-year undergraduate	19	日本	埼玉	あり / Yes, I have.	5	6	5	5	5	6	2	6	6	5	3	2	4	2	4	1	2	1	4	4	1	2	4	2	3	3	4	6	2	4	2	3	5	6	4	3	3	4	2	5	1
7/15/2020 18:26:26	同意します。 / I agree.	男性 / Male	文系/ Humanities subjects	学部1年生 /1st-year undergraduate	18	日本	東京都	あり / Yes, I have.	3	4	5	2	1	4	4	6	4	3	2	2	1	4	6	2	2	3	4	4	4	2	3	4	3	4	4	3	3	3	4	3	3	5	6	3	4	3	3	3	3
7/15/2020 20:19:09	同意します。 / I agree.	男性 / Male	医歯薬系 / Medicine, dentistry, or pharmaceutical science	学部1年生 /1st-year undergraduate	18	日本	兵庫	あり / Yes, I have.	6	4	6	5	6	6	4	6	6	6	3	5	6	6	6	6	4	5	6	4	6	6	4	6	6	6	5	6	6	6	6	6	2	5	2	6	6	6	1	1	6
7/16/2020 12:12:47	同意します。 / I agree.	女性 / Female	医歯薬系 / Medicine, dentistry, or pharmaceutical science	学部1年生 /1st-year undergraduate	19	日本	大阪府	あり / Yes, I have.	6	6	6	5	5	6	6	6	6	6	6	5	4	5	5	4	5	3	3	3	1	3	4	3	4	3	4	6	3	1	1	3	4	5	4	1	1	2	1	2	1
7/16/2020 15:04:35	同意します。 / I agree.	女性 / Female	医歯薬系 / Medicine, dentistry, or pharmaceutical science	学部2年生 / 2nd-year undergraduate	19	日本	兵庫県	あり / Yes, I have.	5	6	6	5	6	6	1	6	5	5	5	4	3	2	5	1	1	1	4	3	2	2	5	4	5	5	2	4	3	2	3	1	5	5	3	2	1	1	2	5	3
7/16/2020 15:46:44	同意します。 / I agree.	男性 / Male	医歯薬系 / Medicine, dentistry, or pharmaceutical science	大学院生 / graduate student	24	日本	大阪府	なし / No, I have not.	6	6	6	6	6	6	5	6	6	6	5	5	6	6	6	6	6	6	6	5	1	6	4	3	6	6	4	5	5	3	4	5	3	6	6	1	1	1	1	2	2
7/16/2020 17:16:26	同意します。 / I agree.	女性 / Female	医歯薬系 / Medicine, dentistry, or pharmaceutical science	学部1年生 /1st-year undergraduate	18	日本	千葉	あり / Yes, I have.	6	6	6	5	6	6	5	6	6	5	6	4	5	6	6	5	4	5	5	5	1	5	5	1	5	5	2	4	2	1	3	2	5	4	6	1	5	2	4	6	1
7/16/2020 22:19:59	同意します。 / I agree.	男性 / Male	医歯薬系 / Medicine, dentistry, or pharmaceutical science	学部1年生 /1st-year undergraduate	20	日本	大阪	あり / Yes, I have.	6	6	6	6	6	5	3	5	5	4	6	3	3	3	4	3	2	2	4	4	3	3	3	2	3	4	3	2	2	2	2	3	4	3	5	3	4	4	4	2	3
the following response was not used due to unkonwn residence
7/14/2020 15:06:22	同意します。 / I agree.	女性 / Female	文系/ Humanities subjects	学部1年生 /1st-year undergraduate	19	日本	日本	なし / No, I have not.	2	6	6	6	3	4	3	6	6	4	5	2	1	1	2	2	1	1	3	4	4	4	5	4	2	6	3	4	3	4	5	4	5	6	6	3	2	2	6	4	2
[truncated: 32 more columns]
